# Supplementary material for: MGEnrichment: A web application for microglia gene list enrichment analysis
Source: PLoS Comput Biol. 2021 Nov 17;17(11):e1009160. doi: 10.1371/journal.pcbi.1009160 (PMC8598070; doi:10.1371/journal.pcbi.1009160)
Supplement: S1 Table — Sheet 1: MG Mouse Database. Includes an entry for each gene list in the curated mouse database, description of the gene list, source/citation, group assignment, species of the original study, tissue and the number of Ensembl mouse IDs within that list. Sheet 2: MG Human Database. Includes an entry for each gene list in the curated human database, description of the gene list, source/citation, group assignment, species of the original study, tissue and the number of Ensembl human IDs within that list. (XLSX) [file pcbi.1009160.s001.xlsx]

## Sheet: Mouse Database
	listname	description	source	groups	tissue	Species	full.source	ensembl genes
1	Acute EAE vs. CTRL spinal cord MG	DEGs in EAE vs. CTRL spinal cord microglia in acute disease, nanostring array	Krasemann, et al., 2018	Microglia	microglia spinal cord	mouse	Krasemann S, Madore C, Cialic R, et al. The TREM2-APOE pathway drives the transcriptional phenotype of dysfunctional microglia in neurodegenerative diseases. Immunity. 2017;47(3):566. doi:10.1016/J.IMMUNI.2017.08.008	171
2	adult MG cluster 1	Gene cluster with higher expression in adult microglia compared to other microglia developmental timepoints	Matcovitch-Natan, et al., 2016	Microglia Development	microglia	mouse	Matcovitch-Natan O, Winter DR, Giladi A, et al. Microglia development follows a stepwise program to regulate brain homeostasis. Science (80- ). 2016;8670. doi:10.1126/science.aad8670	377
3	adult MG cluster 2	Gene cluster with higher expression in adult microglia compared to other microglia developmental timepoints	Matcovitch-Natan, et al., 2016	Microglia Development	microglia	mouse	Matcovitch-Natan O, Winter DR, Giladi A, et al. Microglia development follows a stepwise program to regulate brain homeostasis. Science (80- ). 2016;8670. doi:10.1126/science.aad8670	392
4	Amoeboid > Ramified MG	DEGs with higher expression in amoeboid vs. ramified microglia	Parakalan et al. 2012	Microglia	microglia	rat	Parakalan R, Jiang B, Nimmi B, et al. Transcriptome analysis of amoeboid and ramified microglia isolated from the corpus callosum of rat brain. BMC Neurosci 2012 131. 2012;13(1):1-20. doi:10.1186/1471-2202-13-64	913
5	Apoe KO vs WT MG	DEGs in Apoe-/- microglia vs WT microglia at baseline	Krasemann, et al., 2018	Microglia	microglia	mouse	Krasemann S, Madore C, Cialic R, et al. The TREM2-APOE pathway drives the transcriptional phenotype of dysfunctional microglia in neurodegenerative diseases. Immunity. 2017;47(3):566. doi:10.1016/J.IMMUNI.2017.08.008	12
6	Apoe KO vs WT phagocytic MG	DEGs in Apoe-/- microglia vs WT microglia after cortical injection of apoptotic neurons	Krasemann, et al., 2018	Microglia	microglia	mouse	Krasemann S, Madore C, Cialic R, et al. The TREM2-APOE pathway drives the transcriptional phenotype of dysfunctional microglia in neurodegenerative diseases. Immunity. 2017;47(3):566. doi:10.1016/J.IMMUNI.2017.08.008	27
7	ASD < CTRL MG	DEGs with lower expression in ASD microglia vs. CTRL Microglia from human cortex	Velmeshev et al., 2019	Microglia	microglia	human	Velmeshev D, Schirmer L, Jung D, et al. Single-cell genomics identifies cell type-specific molecular changes in autism. Science. 2019;364(6441):685-689. doi:10.1126/science.aav8130	18
8	ASD > CTRL MG	DEGs with higher expression in ASD microglia vs. CTRL Microglia from human cortex	Velmeshev et al., 2019	Microglia	microglia	human	Velmeshev D, Schirmer L, Jung D, et al. Single-cell genomics identifies cell type-specific molecular changes in autism. Science. 2019;364(6441):685-689. doi:10.1126/science.aav8130	55
9	ASD cortex differentially spliced genes	Differentially spliced genes in ASD brain	Parikshak et al., 2016	Neuropsychiatric & Neurodevelopmental Disorders human brain	brain	human	Parikshak NN, Swarup V, Belgard TG, et al. Genome-wide changes in lncRNA, splicing, and regional gene expression patterns in autism. Nature. 2016;540(7633):423-427. doi:10.1038/nature20612	816
10	ASD NCrnas	ASD Differentially Expressed non-coding RNAs	Gandal, et al., 2018b	Neuropsychiatric & Neurodevelopmental Disorders human brain	brain	human	Gandal MJ, Zhang P, Hadjimichael E, et al. Transcriptome-wide isoform-level dysregulation in ASD, schizophrenia, and bipolar disorder. Science (80- ). 2018;362(6420):eaat8127. doi:10.1126/science.aat8127	1
11	BD NCrnas	BD Differentially Expressed non-coding RNAs	Gandal, et al., 2018b	Neuropsychiatric & Neurodevelopmental Disorders human brain	brain	human	Gandal MJ, Zhang P, Hadjimichael E, et al. Transcriptome-wide isoform-level dysregulation in ASD, schizophrenia, and bipolar disorder. Science (80- ). 2018;362(6420):eaat8127. doi:10.1126/science.aat8127	1
12	Candidate ID	Candiate genes related to intellectual disability in humans	Gilissen, et al., 2014	ASD genetics	blood	human	Gilissen C, Hehir-Kwa JY, Thung D, et al. Genome sequencing identifies major causes of severe intellectual disability. Nature. 2014;511(7509):344-347. doi:10.1038/nature13394	589
13	Cerebellum < Striatum MG	genes with higher expression in stratium microglia compared to cerebellum microglia, TRAP isolation	Ayata, et al., 2018	Microglia	microglia	mouse	Ayata P, Badimon A, Strasburger HJ, et al. Epigenetic regulation of brain region-specific microglia clearance activity. Nat Neurosci. 2018;21(8):1049-1060. doi:10.1038/s41593-018-0192-3	729
14	Cerebellum > Striatum MG	genes with higher expression in cerebellum microglia compared to stratium microglia, TRAP isolation	Ayata, et al., 2018	Microglia	microglia	mouse	Ayata P, Badimon A, Strasburger HJ, et al. Epigenetic regulation of brain region-specific microglia clearance activity. Nat Neurosci. 2018;21(8):1049-1060. doi:10.1038/s41593-018-0192-3	291
15	Chd8 brain targets	Chd8 ChIPseq peaks mouse brain	Gompers, et al., 2017	ASD regulators	brain	mouse	Gompers AL, Su-Feher L, Ellegood J, et al. Germline Chd8 haploinsufficiency alters brain development in mouse. Nat Neurosci. 2017;20(8):1062-1073. doi:10.1038/nn.4592	637
16	Chd8 enhancer targets	Chd8 ChIPseq peaks over enhancers in hNPCs/E17.5 mouse cortex	Cotney, et al., 2015	ASD regulators	NPC	mouse	Cotney J, Muhle RA, Sanders SJ, et al. The autism-associated chromatin modifier CHD8 regulates other autism risk genes during human neurodevelopment. Nat Commun. 2015;6:6404. doi:10.1038/ncomms7404	123
17	Chd8 promoter targets	Chd8 ChIPseq peaks over promters in hNPCs/E17.5 mouse cortex	Cotney, et al., 2015	ASD regulators	NPC	mouse	Cotney J, Muhle RA, Sanders SJ, et al. The autism-associated chromatin modifier CHD8 regulates other autism risk genes during human neurodevelopment. Nat Commun. 2015;6:6404. doi:10.1038/ncomms7404	1770
18	Chd8 targets human NPCs	CHD8 Chipseq peaks human iPSC NPCs	Sugathan, et al., 2014	ASD regulators	NPC	human	Sugathan A, Biagioli M, Golzio C, et al. CHD8 regulates neurodevelopmental pathways associated with autism spectrum disorder in neural progenitors. Proc Natl Acad Sci. 2014;111(42):E4468-E4477. doi:10.1073/pnas.1405266111	4863
19	Chd8del5+/- brain DE genes	Chd85del+/- brain compared to WT differentially expressed genes	Gompers, et al., 2017	ASD regulators	brain	mouse	Gompers AL, Su-Feher L, Ellegood J, et al. Germline Chd8 haploinsufficiency alters brain development in mouse. Nat Neurosci. 2017;20(8):1062-1073. doi:10.1038/nn.4592	510
20	Chronic EAE vs. CTRL spinal cord MG	DEGs in EAE vs. CTRL spinal cord microglia in chronic disease, nanostring array	Krasemann, et al., 2018	Microglia	microglia spinal cord	mouse	Krasemann S, Madore C, Cialic R, et al. The TREM2-APOE pathway drives the transcriptional phenotype of dysfunctional microglia in neurodegenerative diseases. Immunity. 2017;47(3):566. doi:10.1016/J.IMMUNI.2017.08.008	142
21	Cluster 1 marker genes, GW 15-17; homeostatic microglia	SC-RNAseq Cluster 1 marker genes, gestational week 15-17; homeostatic microglia	Kracht et al. 2020	Microglia	microglia	human	Kracht L, Borggrewe M, Eskandar S, et al. Human fetal microglia acquire homeostatic immune-sensing properties early in development. Science (80- ). 2020;369(6503):530-537. doi:10.1126/science.aba5906	71
22	Cluster 1 Microglia homeostatic states	SCRNA-seq Cluster 1 Microglia homeostatic states	Olah et al., 2020	Microglia	microglia	human	Olah M, Menon V, Habib N, et al. Single cell RNA sequencing of human microglia uncovers a subset associated with Alzheimer’s disease. Nat Commun 2020 111. 2020;11(1):1-18. doi:10.1038/s41467-020-19737-2	65
23	Cluster 2 marker genes, GW 11-12; phagocytosis and activation	SC-RNAseq Cluster 2 marker genes, gestational week 11-12; phagocytosis and activation	Kracht et al. 2020	Microglia	microglia	human	Kracht L, Borggrewe M, Eskandar S, et al. Human fetal microglia acquire homeostatic immune-sensing properties early in development. Science (80- ). 2020;369(6503):530-537. doi:10.1126/science.aba5906	37
24	Cluster 2 Microglia homeostatic states	SCRNA-seq Cluster 2 Microglia homeostatic states	Olah et al., 2020	Microglia	microglia	human	Olah M, Menon V, Habib N, et al. Single cell RNA sequencing of human microglia uncovers a subset associated with Alzheimer’s disease. Nat Commun 2020 111. 2020;11(1):1-18. doi:10.1038/s41467-020-19737-2	477
25	Cluster 3 marker genes, GW 11-12; phagocytosis and activation	SC-RNAseq Cluster 3 marker genes, gestational week 11-12; phagocytosis and activation	Kracht et al. 2020	Microglia	microglia	human	Kracht L, Borggrewe M, Eskandar S, et al. Human fetal microglia acquire homeostatic immune-sensing properties early in development. Science (80- ). 2020;369(6503):530-537. doi:10.1126/science.aba5906	59
26	Cluster 3 Microglia cellular stress¬†	SCRNA-seq Cluster 3 Microglia cellular stress¬†	Olah et al., 2020	Microglia	microglia	human	Olah M, Menon V, Habib N, et al. Single cell RNA sequencing of human microglia uncovers a subset associated with Alzheimer’s disease. Nat Commun 2020 111. 2020;11(1):1-18. doi:10.1038/s41467-020-19737-2	165
27	Cluster 4 Microglia interferon response signaling pathway	SCRNA-seq Cluster 4 Microglia interferon response signaling pathway	Olah et al., 2020	Microglia	microglia	human	Olah M, Menon V, Habib N, et al. Single cell RNA sequencing of human microglia uncovers a subset associated with Alzheimer’s disease. Nat Commun 2020 111. 2020;11(1):1-18. doi:10.1038/s41467-020-19737-2	392
28	Cluster 5 marker genes, GW 9-18; immediate early genes	SC-RNAseq Cluster 5 marker genes, gestational week 9-18; immediate early genes	Kracht et al. 2020	Microglia	microglia	human	Kracht L, Borggrewe M, Eskandar S, et al. Human fetal microglia acquire homeostatic immune-sensing properties early in development. Science (80- ). 2020;369(6503):530-537. doi:10.1126/science.aba5906	105
29	Cluster 5 Microglia anti-inflammatory responses	SCRNA-seq Cluster 5 Microglia anti-inflammatory responses	Olah et al., 2020	Microglia	microglia	human	Olah M, Menon V, Habib N, et al. Single cell RNA sequencing of human microglia uncovers a subset associated with Alzheimer’s disease. Nat Commun 2020 111. 2020;11(1):1-18. doi:10.1038/s41467-020-19737-2	564
30	Cluster 6 marker genes, all GWs; cycle cycle	SC-RNAseq Cluster 6 marker genes, all gestational weeks; cycle cycle	Kracht et al. 2020	Microglia	microglia	human	Kracht L, Borggrewe M, Eskandar S, et al. Human fetal microglia acquire homeostatic immune-sensing properties early in development. Science (80- ). 2020;369(6503):530-537. doi:10.1126/science.aba5906	139
31	Cluster 6 Microglia anti-inflammatory responses	SCRNA-seq Cluster 6 Microglia anti-inflammatory responses	Olah et al., 2020	Microglia	microglia	human	Olah M, Menon V, Habib N, et al. Single cell RNA sequencing of human microglia uncovers a subset associated with Alzheimer’s disease. Nat Commun 2020 111. 2020;11(1):1-18. doi:10.1038/s41467-020-19737-2	597
32	Cluster 7 marker genes, GW 9-10; phagocytosis	SC-RNAseq Cluster 7 marker genes, gestational week 9-10; phagocytosis	Kracht et al. 2020	Microglia	microglia	human	Kracht L, Borggrewe M, Eskandar S, et al. Human fetal microglia acquire homeostatic immune-sensing properties early in development. Science (80- ). 2020;369(6503):530-537. doi:10.1126/science.aba5906	72
33	Cluster 7 Microglia antigen presentation;r educed in expression in Alzheimer's Disease.	SCRNA-seq Cluster 7 Microglia antigen presentation;r educed in expression in Alzheimer's Disease.	Olah et al., 2020	Microglia	microglia	human	Olah M, Menon V, Habib N, et al. Single cell RNA sequencing of human microglia uncovers a subset associated with Alzheimer’s disease. Nat Commun 2020 111. 2020;11(1):1-18. doi:10.1038/s41467-020-19737-2	305
34	Cluster 8 marker genes, GW 9-10; phagocytosis	SC-RNAseq Cluster 8 marker genes, gestational week 9-10; phagocytosis	Kracht et al. 2020	Microglia	microglia	human	Kracht L, Borggrewe M, Eskandar S, et al. Human fetal microglia acquire homeostatic immune-sensing properties early in development. Science (80- ). 2020;369(6503):530-537. doi:10.1126/science.aba5906	252
35	Cluster 8 Microglia downregulated transcriptional regulators; metabolism	SCRNA-seq Cluster 8 Microglia downregulated transcriptional regulators; metabolism	Olah et al., 2020	Microglia	microglia	human	Olah M, Menon V, Habib N, et al. Single cell RNA sequencing of human microglia uncovers a subset associated with Alzheimer’s disease. Nat Commun 2020 111. 2020;11(1):1-18. doi:10.1038/s41467-020-19737-2	407
36	Cluster 9 Microglia cell cycle	SCRNA-seq Cluster 9 Microglia cell cycle	Olah et al., 2020	Microglia	microglia	human	Olah M, Menon V, Habib N, et al. Single cell RNA sequencing of human microglia uncovers a subset associated with Alzheimer’s disease. Nat Commun 2020 111. 2020;11(1):1-18. doi:10.1038/s41467-020-19737-2	1193
37	core human microglial signature	logFC > 3 and p<0.001 human microglia vs human cortex	Galatro et al. 2017	Microglia	microglia	human	Galatro TF, Holtman IR, Lerario AM, et al. Transcriptomic analysis of purified human cortical microglia reveals age-associated changes. Nat Neurosci. 2017;20(8):1162. doi:10.1038/nn.4597	1139
38	Ctrl.GM>Ctrl.WM	Microglia Human Control Grey Matter > Control White Matter	Poel et al. 2019	inflammation	microglia	human	Poel M van der, Ulas T, Mizee MR, et al. Transcriptional profiling of human microglia reveals grey–white matter heterogeneity and multiple sclerosis-associated changes. Nat Commun 2019 101. 2019;10(1):1-13. doi:10.1038/s41467-019-08976-7	128
39	Ctrl<INFb MG	young adult MG, 4wks treatment choroid plexus AAV-Ctrl<AAV-INFb RNAseq	Deczkowska et al. 2018	Microglia	microglia	mouse	Deczkowska A, Matcovitch-Natan O, Tsitsou-Kampeli A, et al. Mef2C restrains microglial inflammatory response and is lost in brain ageing in an IFN-I-dependent manner. Nat Commun. 2017;8(1):717. doi:10.1038/s41467-017-00769-0	258
40	Ctrl>INFb MG	young adult MG, 4wks treatment choroid plexus AAV-Ctrl>AAV-INFb RNAseq	Deczkowska et al. 2018	Microglia	microglia	mouse	Deczkowska A, Matcovitch-Natan O, Tsitsou-Kampeli A, et al. Mef2C restrains microglial inflammatory response and is lost in brain ageing in an IFN-I-dependent manner. Nat Commun. 2017;8(1):717. doi:10.1038/s41467-017-00769-0	179
41	DAM < HOM MG	DEGs with lower expression in DAM microglia vs. Homeostatic Micorglia	Keren-Shaul et al., 2017	Microglia	microglia	mouse	Keren-Shaul H, Spinrad A, Weiner A, et al. A Unique Microglia Type Associated with Restricting Development of Alzheimer’s Disease. Cell. 2017;169(7):1276-1290.e17. doi:10.1016/j.cell.2017.05.018	521
42	DAM > HOM MG	DEGs with higher expression in DAM microglia vs. Homeostatic Micorglia	Keren-Shaul et al., 2017	Microglia	microglia	mouse	Keren-Shaul H, Spinrad A, Weiner A, et al. A Unique Microglia Type Associated with Restricting Development of Alzheimer’s Disease. Cell. 2017;169(7):1276-1290.e17. doi:10.1016/j.cell.2017.05.018	574
43	DAMstage1 < DAMstage2 MG	DEGs with lower expression in DAM stage1 microglia vs. DAM stage2 micorglia	Keren-Shaul et al., 2017	Microglia	microglia	mouse	Keren-Shaul H, Spinrad A, Weiner A, et al. A Unique Microglia Type Associated with Restricting Development of Alzheimer’s Disease. Cell. 2017;169(7):1276-1290.e17. doi:10.1016/j.cell.2017.05.018	3870
44	DAMstage1 > DAMstage2 MG	DEGs with higher expression in DAM stage1 microglia vs. DAM stage2 micorglia	Keren-Shaul et al., 2017	Microglia	microglia	mouse	Keren-Shaul H, Spinrad A, Weiner A, et al. A Unique Microglia Type Associated with Restricting Development of Alzheimer’s Disease. Cell. 2017;169(7):1276-1290.e17. doi:10.1016/j.cell.2017.05.018	1084
45	de novo CNV ID	Genes with De novo CNVs related to intellectual disability in humans	Gilissen, et al., 2014	ASD genetics	blood	human	Gilissen C, Hehir-Kwa JY, Thung D, et al. Genome sequencing identifies major causes of severe intellectual disability. Nature. 2014;511(7509):344-347. doi:10.1038/nature13394	83
46	Decr MG with Neuron activation	lower expression in microglia from striatum with neuronal activation CNO	Badimon et al., 2020	Microglia	microglia	mouse	Badimon A, Strasburger HJ, Ayata P, et al. Negative feedback control of neuronal activity by microglia. Nat 2020 5867829. 2020;586(7829):417-423. doi:10.1038/s41586-020-2777-8	94
47	Decr MG with Neuron silencing	lower expression in microglia from striatum with neuronal silencing	Badimon et al., 2020	Microglia	microglia	mouse	Badimon A, Strasburger HJ, Ayata P, et al. Negative feedback control of neuronal activity by microglia. Nat 2020 5867829. 2020;586(7829):417-423. doi:10.1038/s41586-020-2777-8	215
48	Decrease expression with age	DEGs negatively associated with human age	Galatro et al. 2017	Microglia	microglia	human	Galatro TF, Holtman IR, Lerario AM, et al. Transcriptomic analysis of purified human cortical microglia reveals age-associated changes. Nat Neurosci. 2017;20(8):1162. doi:10.1038/nn.4597	323
49	Dup15q<Ctrl	RNAseq genes lower in Dup15q compared to Ctrl	Parikshak et al., 2016	Neuropsychiatric & Neurodevelopmental Disorders human brain	brain	human	Parikshak NN, Swarup V, Belgard TG, et al. Genome-wide changes in lncRNA, splicing, and regional gene expression patterns in autism. Nature. 2016;540(7633):423-427. doi:10.1038/nature20612	375
50	Dup15q>Ctrl	RNAseq genes higher in Dup15q compared to Ctrl	Parikshak et al., 2016	Neuropsychiatric & Neurodevelopmental Disorders human brain	brain	human	Parikshak NN, Swarup V, Belgard TG, et al. Genome-wide changes in lncRNA, splicing, and regional gene expression patterns in autism. Nature. 2016;540(7633):423-427. doi:10.1038/nature20612	134
51	E14.5 MG GF<SPF	genes with lower expression in germ free mice compared to specific pathogen free mice at E14.5	Thion et al., 2018	Microglia Development	microglia	mouse	Thion MS, Low D, Silvin A, et al. Microbiome Influences Prenatal and Adult Microglia in a Sex-Specific Manner. Cell. 2018. doi:10.1016/j.cell.2017.11.042	6
52	E14.5 MG GF>SPF	genes with higher expression in germ free mice compared to specific pathogen free mice at E14.5	Thion et al., 2018	Microglia Development	microglia	mouse	Thion MS, Low D, Silvin A, et al. Microbiome Influences Prenatal and Adult Microglia in a Sex-Specific Manner. Cell. 2018. doi:10.1016/j.cell.2017.11.042	13
53	E16 Hdac1/2 KO MG < WT	Differentially expressed genes with lower expression in Hdac1/2 KO MG compared to WT at embryonic day 16	Datta, et al., 2018	Microglia	microglia	mouse	Datta M, Staszewski O, Raschi E, et al. Histone Deacetylases 1 and 2 Regulate Microglia Function during Development, Homeostasis, and Neurodegeneration in a Context-Dependent Manner. Immunity. 2018;48(3):514-529.e6. doi:10.1016/j.immuni.2018.02.016	197
54	E16 Hdac1/2 KO MG > WT	Differentially expressed genes with higher expression in Hdac1/2 KO MG compared to WT at embryonic day 16	Datta, et al., 2018	Microglia	microglia	mouse	Datta M, Staszewski O, Raschi E, et al. Histone Deacetylases 1 and 2 Regulate Microglia Function during Development, Homeostasis, and Neurodegeneration in a Context-Dependent Manner. Immunity. 2018;48(3):514-529.e6. doi:10.1016/j.immuni.2018.02.016	87
55	E18 vs P14 female MG	RNAseq differentially expressed genes E18 vs P14 female	Hanamsagar et al., 2017	Microglia Development	microglia	mouse	Hanamsagar R, Alter MD, Block CS, Sullivan H, Bolton JL, Bilbo SD. Generation of a microglial developmental index in mice and in humans reveals a sex difference in maturation and immune reactivity. Glia. 2017;65(9):1504-1520. doi:10.1002/glia.23176	6989
56	E18 vs P14 male MG	RNAseq differentially expressed genes E18 vs P14 male	Hanamsagar et al., 2017	Microglia Development	microglia	mouse	Hanamsagar R, Alter MD, Block CS, Sullivan H, Bolton JL, Bilbo SD. Generation of a microglial developmental index in mice and in humans reveals a sex difference in maturation and immune reactivity. Glia. 2017;65(9):1504-1520. doi:10.1002/glia.23176	6371
57	E18 vs P4 female MG	RNAseq differentially expressed genes E18 vs P4 female	Hanamsagar et al., 2017	Microglia Development	microglia	mouse	Hanamsagar R, Alter MD, Block CS, Sullivan H, Bolton JL, Bilbo SD. Generation of a microglial developmental index in mice and in humans reveals a sex difference in maturation and immune reactivity. Glia. 2017;65(9):1504-1520. doi:10.1002/glia.23176	3495
58	E18 vs P4 male MG	RNAseq differentially expressed genes E18 vs P4 male	Hanamsagar et al., 2017	Microglia Development	microglia	mouse	Hanamsagar R, Alter MD, Block CS, Sullivan H, Bolton JL, Bilbo SD. Generation of a microglial developmental index in mice and in humans reveals a sex difference in maturation and immune reactivity. Glia. 2017;65(9):1504-1520. doi:10.1002/glia.23176	2977
59	E18 vs P60 female MG	RNAseq differentially expressed genes E18 vs P60 female	Hanamsagar et al., 2017	Microglia Development	microglia	mouse	Hanamsagar R, Alter MD, Block CS, Sullivan H, Bolton JL, Bilbo SD. Generation of a microglial developmental index in mice and in humans reveals a sex difference in maturation and immune reactivity. Glia. 2017;65(9):1504-1520. doi:10.1002/glia.23176	7266
60	E18 vs P60 male MG	RNAseq differentially expressed genes E18 vs P60 male	Hanamsagar et al., 2017	Microglia Development	microglia	mouse	Hanamsagar R, Alter MD, Block CS, Sullivan H, Bolton JL, Bilbo SD. Generation of a microglial developmental index in mice and in humans reveals a sex difference in maturation and immune reactivity. Glia. 2017;65(9):1504-1520. doi:10.1002/glia.23176	5774
61	E18.5 MG Female GF>SPF	genes with higher expression in female germ free mice compared to specific pathogen free mice at E18.5	Thion et al., 2018	Microglia Development	microglia	mouse	Thion MS, Low D, Silvin A, et al. Microbiome Influences Prenatal and Adult Microglia in a Sex-Specific Manner. Cell. 2018. doi:10.1016/j.cell.2017.11.042	12
62	E18.5 MG Female SPF>GF	genes with higher expression in female specific pathogen free mice compared to germ free mice at E18.5	Thion et al., 2018	Microglia Development	microglia	mouse	Thion MS, Low D, Silvin A, et al. Microbiome Influences Prenatal and Adult Microglia in a Sex-Specific Manner. Cell. 2018. doi:10.1016/j.cell.2017.11.042	8
63	E18.5 MG Female>Male	genes with higher expression in females compared to males at E18.5	Thion et al., 2018	Microglia Development	microglia	mouse	Thion MS, Low D, Silvin A, et al. Microbiome Influences Prenatal and Adult Microglia in a Sex-Specific Manner. Cell. 2018. doi:10.1016/j.cell.2017.11.042	274
64	E18.5 MG GF>SPF	genes with higher expression in germ free mice compared to specific pathogen free mice at E18.5	Thion et al., 2018	Microglia Development	microglia	mouse	Thion MS, Low D, Silvin A, et al. Microbiome Influences Prenatal and Adult Microglia in a Sex-Specific Manner. Cell. 2018. doi:10.1016/j.cell.2017.11.042	18
65	E18.5 MG Male GF>SPF	genes with higher expression in male germ free mice compared to specific pathogen free mice at E18.5	Thion et al., 2018	Microglia Development	microglia	mouse	Thion MS, Low D, Silvin A, et al. Microbiome Influences Prenatal and Adult Microglia in a Sex-Specific Manner. Cell. 2018. doi:10.1016/j.cell.2017.11.042	47
66	E18.5 MG Male SPF>GF	genes with higher expression in male specific pathogen free mice compared to germ free mice at E18.5	Thion et al., 2018	Microglia Development	microglia	mouse	Thion MS, Low D, Silvin A, et al. Microbiome Influences Prenatal and Adult Microglia in a Sex-Specific Manner. Cell. 2018. doi:10.1016/j.cell.2017.11.042	1169
67	E18.5 MG Male<Female	genes with lower expression in male compared to females at E18.5	Thion et al., 2018	Microglia Development	microglia	mouse	Thion MS, Low D, Silvin A, et al. Microbiome Influences Prenatal and Adult Microglia in a Sex-Specific Manner. Cell. 2018. doi:10.1016/j.cell.2017.11.042	11
68	E18.5 MG Male>Female	genes with higher expression in males compared to females at E18.5	Thion et al., 2018	Microglia Development	microglia	mouse	Thion MS, Low D, Silvin A, et al. Microbiome Influences Prenatal and Adult Microglia in a Sex-Specific Manner. Cell. 2018. doi:10.1016/j.cell.2017.11.042	9
69	E18.5 MG SPF>GF	genes with higher expression in specific pathogen free mice compared to germ free mice at E18.5	Thion et al., 2018	Microglia Development	microglia	mouse	Thion MS, Low D, Silvin A, et al. Microbiome Influences Prenatal and Adult Microglia in a Sex-Specific Manner. Cell. 2018. doi:10.1016/j.cell.2017.11.042	18
70	earlyminusMG cluster	Gene cluster with higher expression in early progenitors compared to other microglia developmental timepoints	Matcovitch-Natan, et al., 2016	Microglia Development	microglia	mouse	Matcovitch-Natan O, Winter DR, Giladi A, et al. Microglia development follows a stepwise program to regulate brain homeostasis. Science (80- ). 2016;8670. doi:10.1126/science.aad8670	1199
71	Eed KO < WT MG	genes with lower expression in Eed-deficient (PRC2) stratium microglia vs. WT, TRAP isolation	Ayata, et al., 2018	Microglia	microglia	mouse	Ayata P, Badimon A, Strasburger HJ, et al. Epigenetic regulation of brain region-specific microglia clearance activity. Nat Neurosci. 2018;21(8):1049-1060. doi:10.1038/s41593-018-0192-3	213
72	Eed KO > WT MG	genes with higher expression in Eed-deficient (PRC2) stratium microglia vs. WT, TRAP isolation	Ayata, et al., 2018	Microglia	microglia	mouse	Ayata P, Badimon A, Strasburger HJ, et al. Epigenetic regulation of brain region-specific microglia clearance activity. Nat Neurosci. 2018;21(8):1049-1060. doi:10.1038/s41593-018-0192-3	213
73	FAD vs. FAD-Hdack1/2 KO MG DEGs	WT, FAD Tg, or FAD-Hdac1/2KO double Tg microglia DEGs	Datta, et al., 2018	Microglia	microglia	mouse	Datta M, Staszewski O, Raschi E, et al. Histone Deacetylases 1 and 2 Regulate Microglia Function during Development, Homeostasis, and Neurodegeneration in a Context-Dependent Manner. Immunity. 2018;48(3):514-529.e6. doi:10.1016/j.immuni.2018.02.016	3
74	Female P60 MG LPS vs SAL	RNA sequencing acutely isolated microglia from females 2hours after systemic LPS or Saline injection	Hanamsagar et al., 2017	Microglia	microglia	mouse	Hanamsagar R, Alter MD, Block CS, Sullivan H, Bolton JL, Bilbo SD. Generation of a microglial developmental index in mice and in humans reveals a sex difference in maturation and immune reactivity. Glia. 2017;65(9):1504-1520. doi:10.1002/glia.23176	663
75	FMRP target genes	FMRP HITS-CLIP targets P11-25 male mouse brain	Darnell, et al., 2011	ASD regulators	brain	mouse	Darnell JC, Van Driesche SJ, Zhang C, et al. FMRP stalls ribosomal translocation on mRNAs linked to synaptic function and autism. Cell. 2011;146(2):247-261. doi:10.1016/j.cell.2011.06.013	719
76	Gandal AAD<Ctrl	RNAseq genes lower in Alcohol Abuse compared to controls	Gandal, et al., 2018	Neuropsychiatric & Neurodevelopmental Disorders human brain	brain	human	Gandal MJ, Haney J, Parikshak N, Leppa V, Horvath S, Geschwind DH. Shared molecular neuropathology across major psychiatric disorders parallels polygenic overlap. Science (80- ). 2018;693(February):693-697. doi:10.1101/040022	386
77	Gandal AAD>Ctrl	RNAseq genes higher in Alcohol Abuse compared to controls	Gandal, et al., 2018	Neuropsychiatric & Neurodevelopmental Disorders human brain	brain	human	Gandal MJ, Haney J, Parikshak N, Leppa V, Horvath S, Geschwind DH. Shared molecular neuropathology across major psychiatric disorders parallels polygenic overlap. Science (80- ). 2018;693(February):693-697. doi:10.1101/040022	424
78	Gandal ASD<Ctrl	RNASeq genes lower in ASD comparted to controls	Gandal, et al., 2018	Neuropsychiatric & Neurodevelopmental Disorders human brain	brain	human	Gandal MJ, Haney J, Parikshak N, Leppa V, Horvath S, Geschwind DH. Shared molecular neuropathology across major psychiatric disorders parallels polygenic overlap. Science (80- ). 2018;693(February):693-697. doi:10.1101/040022	1342
79	Gandal ASD>Ctrl	RNASeq genes higher in ASD comparted to controls	Gandal, et al., 2018	Neuropsychiatric & Neurodevelopmental Disorders human brain	brain	human	Gandal MJ, Haney J, Parikshak N, Leppa V, Horvath S, Geschwind DH. Shared molecular neuropathology across major psychiatric disorders parallels polygenic overlap. Science (80- ). 2018;693(February):693-697. doi:10.1101/040022	1074
80	Gandal BD<Ctrl	RNASeq genes lower in Biopolar Disorder comparted to controls	Gandal, et al., 2018	Neuropsychiatric & Neurodevelopmental Disorders human brain	brain	human	Gandal MJ, Haney J, Parikshak N, Leppa V, Horvath S, Geschwind DH. Shared molecular neuropathology across major psychiatric disorders parallels polygenic overlap. Science (80- ). 2018;693(February):693-697. doi:10.1101/040022	255
81	Gandal BD>Ctrl	RNASeq genes higher in Biopolar Disorder comparted to controls	Gandal, et al., 2018	Neuropsychiatric & Neurodevelopmental Disorders human brain	brain	human	Gandal MJ, Haney J, Parikshak N, Leppa V, Horvath S, Geschwind DH. Shared molecular neuropathology across major psychiatric disorders parallels polygenic overlap. Science (80- ). 2018;693(February):693-697. doi:10.1101/040022	240
82	Gandal IBD<Ctrl	RNASeq genes lower in Irritable Bowel Disease comparted to controls	Gandal, et al., 2018	Neuropsychiatric & Neurodevelopmental Disorders human brain	brain	human	Gandal MJ, Haney J, Parikshak N, Leppa V, Horvath S, Geschwind DH. Shared molecular neuropathology across major psychiatric disorders parallels polygenic overlap. Science (80- ). 2018;693(February):693-697. doi:10.1101/040022	4414
83	Gandal IBD>Ctrl	RNASeq genes higher in Irritable Bowel Disease comparted to controls	Gandal, et al., 2018	Neuropsychiatric & Neurodevelopmental Disorders human brain	brain	human	Gandal MJ, Haney J, Parikshak N, Leppa V, Horvath S, Geschwind DH. Shared molecular neuropathology across major psychiatric disorders parallels polygenic overlap. Science (80- ). 2018;693(February):693-697. doi:10.1101/040022	4254
84	Gandal MDD<Ctrl	RNASeq genes lower in Major Depressive Disorder comparted to controls	Gandal, et al., 2018	Neuropsychiatric & Neurodevelopmental Disorders human brain	brain	human	Gandal MJ, Haney J, Parikshak N, Leppa V, Horvath S, Geschwind DH. Shared molecular neuropathology across major psychiatric disorders parallels polygenic overlap. Science (80- ). 2018;693(February):693-697. doi:10.1101/040022	114
85	Gandal MDD>Ctrl	RNASeq genes higher in Major Depressive Disorder comparted to controls	Gandal, et al., 2018	Neuropsychiatric & Neurodevelopmental Disorders human brain	brain	human	Gandal MJ, Haney J, Parikshak N, Leppa V, Horvath S, Geschwind DH. Shared molecular neuropathology across major psychiatric disorders parallels polygenic overlap. Science (80- ). 2018;693(February):693-697. doi:10.1101/040022	113
86	Gandal SCZ<Ctrl	RNASeq genes lower in Schizophrenia comparted to controls	Gandal, et al., 2018	Neuropsychiatric & Neurodevelopmental Disorders human brain	brain	human	Gandal MJ, Haney J, Parikshak N, Leppa V, Horvath S, Geschwind DH. Shared molecular neuropathology across major psychiatric disorders parallels polygenic overlap. Science (80- ). 2018;693(February):693-697. doi:10.1101/040022	1172
87	Gandal SCZ>Ctrl	RNASeq genes higher in Schizophrenia comparted to controls	Gandal, et al., 2018	Neuropsychiatric & Neurodevelopmental Disorders human brain	brain	human	Gandal MJ, Haney J, Parikshak N, Leppa V, Horvath S, Geschwind DH. Shared molecular neuropathology across major psychiatric disorders parallels polygenic overlap. Science (80- ). 2018;693(February):693-697. doi:10.1101/040022	840
88	geneModules ASD	WGCNA gene expression modules ASD gene enriched	Gandal, et al., 2018	Neuropsychiatric & Neurodevelopmental Disorders human brain	brain	human	Gandal MJ, Haney J, Parikshak N, Leppa V, Horvath S, Geschwind DH. Shared molecular neuropathology across major psychiatric disorders parallels polygenic overlap. Science (80- ). 2018;693(February):693-697. doi:10.1101/040022	1879
89	geneModules ASD & BD	WGCNA gene expression modules ASD & BD gene enriched	Gandal, et al., 2018	Neuropsychiatric & Neurodevelopmental Disorders human brain	brain	human	Gandal MJ, Haney J, Parikshak N, Leppa V, Horvath S, Geschwind DH. Shared molecular neuropathology across major psychiatric disorders parallels polygenic overlap. Science (80- ). 2018;693(February):693-697. doi:10.1101/040022	1101
90	geneModules ASD & SCZ	WGCNA gene expression modules ASD & SCZ gene enriched	Gandal, et al., 2018	Neuropsychiatric & Neurodevelopmental Disorders human brain	brain	human	Gandal MJ, Haney J, Parikshak N, Leppa V, Horvath S, Geschwind DH. Shared molecular neuropathology across major psychiatric disorders parallels polygenic overlap. Science (80- ). 2018;693(February):693-697. doi:10.1101/040022	3765
91	geneModules BD	WGCNA gene expression modules BD gene enriched	Gandal, et al., 2018	Neuropsychiatric & Neurodevelopmental Disorders human brain	brain	human	Gandal MJ, Haney J, Parikshak N, Leppa V, Horvath S, Geschwind DH. Shared molecular neuropathology across major psychiatric disorders parallels polygenic overlap. Science (80- ). 2018;693(February):693-697. doi:10.1101/040022	253
92	geneModules not significant	WGCNA gene expression modules no enrichment	Gandal, et al., 2018	Neuropsychiatric & Neurodevelopmental Disorders human brain	brain	human	Gandal MJ, Haney J, Parikshak N, Leppa V, Horvath S, Geschwind DH. Shared molecular neuropathology across major psychiatric disorders parallels polygenic overlap. Science (80- ). 2018;693(February):693-697. doi:10.1101/040022	636
93	geneModules SCZ	WGCNA gene expression modules SCZ gene enriched	Gandal, et al., 2018	Neuropsychiatric & Neurodevelopmental Disorders human brain	brain	human	Gandal MJ, Haney J, Parikshak N, Leppa V, Horvath S, Geschwind DH. Shared molecular neuropathology across major psychiatric disorders parallels polygenic overlap. Science (80- ). 2018;693(February):693-697. doi:10.1101/040022	593
94	geneModules SCZ & ASD & BD	WGCNA gene expression modules ASD & SCZ & BD gene enriched	Gandal, et al., 2018	Neuropsychiatric & Neurodevelopmental Disorders human brain	brain	human	Gandal MJ, Haney J, Parikshak N, Leppa V, Horvath S, Geschwind DH. Shared molecular neuropathology across major psychiatric disorders parallels polygenic overlap. Science (80- ). 2018;693(February):693-697. doi:10.1101/040022	1256
95	geneModules SCZ & BD	WGCNA gene expression modules SCZ & BD gene enriched	Gandal, et al., 2018	Neuropsychiatric & Neurodevelopmental Disorders human brain	brain	human	Gandal MJ, Haney J, Parikshak N, Leppa V, Horvath S, Geschwind DH. Shared molecular neuropathology across major psychiatric disorders parallels polygenic overlap. Science (80- ). 2018;693(February):693-697. doi:10.1101/040022	832
96	genes with LGD mutations in ASD	Likely gene disrupting mutation (LGD) in ASD	Iossifov, et al., 2014	ASD genetics	blood	human	Iossifov I, O ’roak BJ, Sanders SJ, et al. The contribution of de novo coding mutations to autism spectrum disorder. Nature. 2014;000(515):216-221. doi:10.1038/nature13908	346
97	genes with LGD mutations in ID	Likely gene disrupting mutation (LGD) in ID	Iossifov, et al., 2014	ASD genetics	blood	human	Iossifov I, O ’roak BJ, Sanders SJ, et al. The contribution of de novo coding mutations to autism spectrum disorder. Nature. 2014;000(515):216-221. doi:10.1038/nature13908	29
98	Germ Free<Ctrl	genes with lower expression in microglia from mice in a germ free environment compared to standard housing	Erny, et al. 2015	Microglia	microglia	mouse	Erny D, De Angelis ALH, Jaitin D, et al. Host microbiota constantly control maturation and function of microglia in the CNS. Nat Neurosci. 2015;18(7):965-977. doi:10.1038/nn.4030	113
99	Germ Free>Ctrl	genes with higher expression in microglia from mice in a germ free environment compared to standard housing	Erny, et al. 2015	Microglia	microglia	mouse	Erny D, De Angelis ALH, Jaitin D, et al. Host microbiota constantly control maturation and function of microglia in the CNS. Nat Neurosci. 2015;18(7):965-977. doi:10.1038/nn.4030	143
100	Gupta ASD<Ctrl	RNASeq genes lower in ASD comparted to controls	Gupta, et al., 2014	Neuropsychiatric & Neurodevelopmental Disorders human brain	brain	human	Gupta S, Ellis SE, Ashar FN, et al. Transcriptome analysis reveals dysregulation of innate immune response genes and neuronal activity-dependent genes in autism. Nat Commun. 2014;5:5748. doi:10.1038/ncomms6748	894
101	Gupta ASD>Ctrl	RNASeq genes higher in ASD comparted to controls	Gupta, et al., 2014	Neuropsychiatric & Neurodevelopmental Disorders human brain	brain	human	Gupta S, Ellis SE, Ashar FN, et al. Transcriptome analysis reveals dysregulation of innate immune response genes and neuronal activity-dependent genes in autism. Nat Commun. 2014;5:5748. doi:10.1038/ncomms6748	775
102	Human microglia signature genes	Genes with >10-fold-higher average expression in microglia compared to cortex	Gosselin, et al. 217	Microglia	microglia	human	Gosselin D, Skola D, Coufal NG, et al. An environment-dependent transcriptional network specifies human microglia identity. Science (80- ). 2017;Jun 23(356):6344. http://science.sciencemag.org/content/early/2017/05/24/science.aal3222.full. Accessed May 30, 2017.	727
103	ID genes	SysID currated database of ID genes	Kochinke et al., 2016	ASD genetics	blood	human	Kochinke K, Zweier C, Nijhof B, et al. Systematic Phenomics Analysis Deconvolutes Genes Mutated in Intellectual Disability into Biologically Coherent Modules. Am J Hum Genet. 2016;98(1):149-164. doi:10.1016/j.ajhg.2015.11.024	634
104	Incr MG with Neuron activation	higher expression in microglia from striatum with neuronal activation CNO	Badimon et al., 2020	Microglia	microglia	mouse	Badimon A, Strasburger HJ, Ayata P, et al. Negative feedback control of neuronal activity by microglia. Nat 2020 5867829. 2020;586(7829):417-423. doi:10.1038/s41586-020-2777-8	176
105	Incr MG with Neuron silencing	higher expression in microglia from striatum with neuronal silencing	Badimon et al., 2020	Microglia	microglia	mouse	Badimon A, Strasburger HJ, Ayata P, et al. Negative feedback control of neuronal activity by microglia. Nat 2020 5867829. 2020;586(7829):417-423. doi:10.1038/s41586-020-2777-8	215
106	Increase expression with age	DEGs positively associated with human age	Galatro et al. 2017	Microglia	microglia	human	Galatro TF, Holtman IR, Lerario AM, et al. Transcriptomic analysis of purified human cortical microglia reveals age-associated changes. Nat Neurosci. 2017;20(8):1162. doi:10.1038/nn.4597	199
107	Known ID	Known genes related to intellectual disability in humans	Gilissen, et al., 2014	ASD genetics	blood	human	Gilissen C, Hehir-Kwa JY, Thung D, et al. Genome sequencing identifies major causes of severe intellectual disability. Nature. 2014;511(7509):344-347. doi:10.1038/nature13394	506
108	LGD Recurrent	LGD recurrant mutations in ASD	Iossifov, et al., 2014	ASD genetics	blood	human	Iossifov I, O ’roak BJ, Sanders SJ, et al. The contribution of de novo coding mutations to autism spectrum disorder. Nature. 2014;000(515):216-221. doi:10.1038/nature13908	27
109	LPS < PBS MG	lower expression in microglia 16hrs after injection of 100ng LPS	Krasemann, et al., 2018	Microglia	microglia	mouse	Krasemann S, Madore C, Cialic R, et al. The TREM2-APOE pathway drives the transcriptional phenotype of dysfunctional microglia in neurodegenerative diseases. Immunity. 2017;47(3):566. doi:10.1016/J.IMMUNI.2017.08.008	187
110	LPS > PBS MG	higher expression in microglia 16hrs after injection of 100ng LPS	Krasemann, et al., 2018	Microglia	microglia	mouse	Krasemann S, Madore C, Cialic R, et al. The TREM2-APOE pathway drives the transcriptional phenotype of dysfunctional microglia in neurodegenerative diseases. Immunity. 2017;47(3):566. doi:10.1016/J.IMMUNI.2017.08.008	41
111	LPS<Ctrl acute	Weighted Gene Co-expression Network meta- analysis multiple microglial RNAseq datasets	Holtman et al., 2015	Microglia	microglia	mouse	Holtman IR, Raj DD, Miller JA, et al. Induction of a common microglia gene expression signature by aging and neurodegenerative conditions: a co-expression meta-analysis. Acta Neuropathol Commun. 2015;3(1):1-18. doi:10.1186/s40478-015-0203-5	1942
112	LPS>Ctrl acute	Weighted Gene Co-expression Network meta- analysis multiple microglial RNAseq datasets	Holtman et al., 2015	Microglia	microglia	mouse	Holtman IR, Raj DD, Miller JA, et al. Induction of a common microglia gene expression signature by aging and neurodegenerative conditions: a co-expression meta-analysis. Acta Neuropathol Commun. 2015;3(1):1-18. doi:10.1186/s40478-015-0203-5	1688
113	LPSx1<LPSx4 post 6 months DEGs	LPSx1<LPSx4 6 month later whole brain DEGs	Wendeln et al., 2018	Microglia	microglia	mouse	Wendeln A-C, Degenhardt K, Kaurani L, et al. Innate immune memory in the brain shapes neurological disease hallmarks. Nature. 2018;556(7701):332-338. doi:10.1038/s41586-018-0023-4	55
114	LPSx1>LPSx4 post 6 months DEGs	LPSx1>LPSx4 6 month later whole brain DEGs	Wendeln et al., 2018	Microglia	microglia	mouse	Wendeln A-C, Degenhardt K, Kaurani L, et al. Innate immune memory in the brain shapes neurological disease hallmarks. Nature. 2018;556(7701):332-338. doi:10.1038/s41586-018-0023-4	65
115	MAA MG DEGs	differentially expressed genes in PND35 Female Microglia from maternal allergic asthma dams compared to vehicle controls	Vogel Ciernia, et al., 2018	Microglia	microglia	mouse	Vogel Ciernia A, Careaga M, LaSalle JM, Ashwood P. Microglia from offspring of dams with allergic asthma exhibit epigenomic alterations in genes dysregulated in autism. Glia. 2018;66(3):505-521. doi:10.1002/glia.23261	152
116	Male P60 MG LPS vs SAL	RNA sequencing acutely isolated microglia from males 2hours after systemic LPS or Saline injection	Hanamsagar et al., 2017	Microglia	microglia	mouse	Hanamsagar R, Alter MD, Block CS, Sullivan H, Bolton JL, Bilbo SD. Generation of a microglial developmental index in mice and in humans reveals a sex difference in maturation and immune reactivity. Glia. 2017;65(9):1504-1520. doi:10.1002/glia.23176	1423
117	MeCP2 het female MG 24wks	differential expression microglia isolated from MeCP2-/+ females 24wks (fully-symptomatic)	Zhao, et al., 2017	Microglia	microglia	mouse	Zhao D, Mokhtari R, Pedrosa E, Birnbaum R, Zheng D, Lachman HM. Transcriptome analysis of microglia in a mouse model of Rett syndrome: differential expression of genes associated with microglia/macrophage activation and cellular stress. Mol Autism. 2017;8(1):17. doi:10.1186/s13229-017-0134-z	68
118	MeCP2 het female MG 5wks	differential expression microglia isolated from MeCP2-/+ females 5wks (pre-symptomatic)	Zhao, et al., 2017	Microglia	microglia	mouse	Zhao D, Mokhtari R, Pedrosa E, Birnbaum R, Zheng D, Lachman HM. Transcriptome analysis of microglia in a mouse model of Rett syndrome: differential expression of genes associated with microglia/macrophage activation and cellular stress. Mol Autism. 2017;8(1):17. doi:10.1186/s13229-017-0134-z	387
119	MeCP2minusy MG symp	differential gene expressoin symptomatic MeCP2-/y null male microglia	Cronk et al., 2015	Microglia	microglia	mouse	Cronk JC, Derecki NC, Ji E, et al. Methyl-CpG Binding Protein 2 Regulates Microglia and Macrophage Gene Expression in Response to Inflammatory Stimuli. Immunity. 2015;42(4):679-691. doi:10.1016/j.immuni.2015.03.013	582
120	Mef2cKO<WT MG	genes with higher expression in Mef2cKO microglia comparted to control microglia	Deczkowska et al. 2018	Microglia	microglia	mouse	Deczkowska A, Matcovitch-Natan O, Tsitsou-Kampeli A, et al. Mef2C restrains microglial inflammatory response and is lost in brain ageing in an IFN-I-dependent manner. Nat Commun. 2017;8(1):717. doi:10.1038/s41467-017-00769-0	322
121	Mef2cKO>WT MG	genes with lower expression in Mef2cKO microglia comparted to control microglia	Deczkowska et al. 2018	Microglia	microglia	mouse	Deczkowska A, Matcovitch-Natan O, Tsitsou-Kampeli A, et al. Mef2C restrains microglial inflammatory response and is lost in brain ageing in an IFN-I-dependent manner. Nat Commun. 2017;8(1):717. doi:10.1038/s41467-017-00769-0	303
122	MGnD signature decreased	neurodegenerative disease signature genes decreased in SOD1, APP, and EAE microglia	Krasemann, et al., 2018	Microglia	microglia	mouse	Krasemann S, Madore C, Cialic R, et al. The TREM2-APOE pathway drives the transcriptional phenotype of dysfunctional microglia in neurodegenerative diseases. Immunity. 2017;47(3):566. doi:10.1016/J.IMMUNI.2017.08.008	66
123	MGnD signature increased	neurodegenerative disease signature genes increased in SOD1, APP, and EAE microglia	Krasemann, et al., 2018	Microglia	microglia	mouse	Krasemann S, Madore C, Cialic R, et al. The TREM2-APOE pathway drives the transcriptional phenotype of dysfunctional microglia in neurodegenerative diseases. Immunity. 2017;47(3):566. doi:10.1016/J.IMMUNI.2017.08.008	24
124	MIA PolyIC GD14 4wk	differential gene expression polyI:C MIA on GD14, whole brain microglia 4wks	Matcovitch-Natan, et al., 2016	Microglia	microglia	mouse	Matcovitch-Natan O, Winter DR, Giladi A, et al. Microglia development follows a stepwise program to regulate brain homeostasis. Science (80- ). 2016;8670. doi:10.1126/science.aad8670	39
125	MIA PolyIC GD14 P0	differential gene expression polyI:C MIA on GD14, whole brain microglia P0	Matcovitch-Natan, et al., 2016	Microglia	microglia	mouse	Matcovitch-Natan O, Winter DR, Giladi A, et al. Microglia development follows a stepwise program to regulate brain homeostasis. Science (80- ). 2016;8670. doi:10.1126/science.aad8670	445
126	MIA PolyIC plus mino<Ctrl	RNA sequencing male P80 isolated microglia, control, PolyIC MIA (GD 15), PolyIC MIA (GD 15) + minocycline (P70_P80 in drinking water)	Mattei, et al. 2017	Microglia	microglia	mouse	Mattei D, Ivanov A, Ferrai C, et al. Maternal immune activation results in complex microglial transcriptome signature in the adult offspring that is reversed by minocycline treatment. Transl Psychiatry. 2017;7(5):e1120. doi:10.1038/tp.2017.80	1
127	MIA PolyIC plus mino<MIA	RNA sequencing male P80 isolated microglia, control, PolyIC MIA (GD 15), PolyIC MIA (GD 15) + minocycline (P70_P80 in drinking water)	Mattei, et al. 2017	Microglia	microglia	mouse	Mattei D, Ivanov A, Ferrai C, et al. Maternal immune activation results in complex microglial transcriptome signature in the adult offspring that is reversed by minocycline treatment. Transl Psychiatry. 2017;7(5):e1120. doi:10.1038/tp.2017.80	312
128	MIA PolyIC plus mino>Ctrl	RNA sequencing male P80 isolated microglia, control, PolyIC MIA (GD 15), PolyIC MIA (GD 15) + minocycline (P70_P80 in drinking water)	Mattei, et al. 2017	Microglia	microglia	mouse	Mattei D, Ivanov A, Ferrai C, et al. Maternal immune activation results in complex microglial transcriptome signature in the adult offspring that is reversed by minocycline treatment. Transl Psychiatry. 2017;7(5):e1120. doi:10.1038/tp.2017.80	15
129	MIA PolyIC plus mino>MIA	RNA sequencing male P80 isolated microglia, control, PolyIC MIA (GD 15), PolyIC MIA (GD 15) + minocycline (P70_P80 in drinking water)	Mattei, et al. 2017	Microglia	microglia	mouse	Mattei D, Ivanov A, Ferrai C, et al. Maternal immune activation results in complex microglial transcriptome signature in the adult offspring that is reversed by minocycline treatment. Transl Psychiatry. 2017;7(5):e1120. doi:10.1038/tp.2017.80	500
130	MIA PolyIC<Ctrl	RNA sequencing male P80 isolated microglia, control, PolyIC MIA (GD 15), PolyIC MIA (GD 15) + minocycline (P70_P80 in drinking water)	Mattei, et al. 2017	Microglia	microglia	mouse	Mattei D, Ivanov A, Ferrai C, et al. Maternal immune activation results in complex microglial transcriptome signature in the adult offspring that is reversed by minocycline treatment. Transl Psychiatry. 2017;7(5):e1120. doi:10.1038/tp.2017.80	659
131	MIA PolyIC>Ctrl	RNA sequencing male P80 isolated microglia, control, PolyIC MIA (GD 15), PolyIC MIA (GD 15) + minocycline (P70_P80 in drinking water)	Mattei, et al. 2017	Microglia	microglia	mouse	Mattei D, Ivanov A, Ferrai C, et al. Maternal immune activation results in complex microglial transcriptome signature in the adult offspring that is reversed by minocycline treatment. Transl Psychiatry. 2017;7(5):e1120. doi:10.1038/tp.2017.80	500
132	microglia < macrophages	DEGs with logFC<3 p<0.001 microglia < macrophages	Galatro et al. 2017	Microglia	microglia	human	Galatro TF, Holtman IR, Lerario AM, et al. Transcriptomic analysis of purified human cortical microglia reveals age-associated changes. Nat Neurosci. 2017;20(8):1162. doi:10.1038/nn.4597	6024
133	microglia < monocytes	DEGs with logFC<3 p<0.001 microglia < monocytes	Galatro et al. 2017	Microglia	microglia	human	Galatro TF, Holtman IR, Lerario AM, et al. Transcriptomic analysis of purified human cortical microglia reveals age-associated changes. Nat Neurosci. 2017;20(8):1162. doi:10.1038/nn.4597	6240
134	microglia > macrophages	DEGs with logFC>3 p<0.001 microglia > macrophages	Galatro et al. 2017	Microglia	microglia	human	Galatro TF, Holtman IR, Lerario AM, et al. Transcriptomic analysis of purified human cortical microglia reveals age-associated changes. Nat Neurosci. 2017;20(8):1162. doi:10.1038/nn.4597	524
135	microglia > monocytes	DEGs with logFC>3 p<0.001 microglia > monocytes	Galatro et al. 2017	Microglia	microglia	human	Galatro TF, Holtman IR, Lerario AM, et al. Transcriptomic analysis of purified human cortical microglia reveals age-associated changes. Nat Neurosci. 2017;20(8):1162. doi:10.1038/nn.4597	553
136	Microglial Sensome	Direct RNA sequencing of microglia from young and aged mice, top 100 genes showing ligand and microbial recognition to sense changes in the environment	Hickman, et al., 2013	Microglia	microglia	mouse	Hickman SE, Kingery ND, Ohsumi TK, et al. The microglial sensome revealed by direct RNA sequencing. Nat Neurosci. 2013;16(12):1896-1905. doi:10.1038/nn.3554	89
137	Miller AD<Ctrl	RNASeq genes lower in Alzheimer's Disease comparted to controls	Miller et al., 2013	Neuropsychiatric & Neurodevelopmental Disorders human brain	brain	human	Miller JA, Woltjer RL, Goodenbour JM, Horvath S, Geschwind DH. Genes and pathways underlying regional and cell type changes in Alzheimer’s disease. Genome Med. 2013;5(5):48. doi:10.1186/gm452	42
138	Miller AD>Ctrl	RNASeq genes higher in Alzheimer's Disease comparted to controls	Miller et al., 2013	Neuropsychiatric & Neurodevelopmental Disorders human brain	brain	human	Miller JA, Woltjer RL, Goodenbour JM, Horvath S, Geschwind DH. Genes and pathways underlying regional and cell type changes in Alzheimer’s disease. Genome Med. 2013;5(5):48. doi:10.1186/gm452	227
139	mir155 KO vs WT phagocytic MG	DEGs in mir155-/- microglia vs WT microglia after cortical injection of apoptotic neurons	Krasemann, et al., 2018	Microglia	microglia	mouse	Krasemann S, Madore C, Cialic R, et al. The TREM2-APOE pathway drives the transcriptional phenotype of dysfunctional microglia in neurodegenerative diseases. Immunity. 2017;47(3):566. doi:10.1016/J.IMMUNI.2017.08.008	40
140	Missense	Missense mutations associated with ASD	Iossifov, et al., 2014	ASD genetics	blood	human	Iossifov I, O ’roak BJ, Sanders SJ, et al. The contribution of de novo coding mutations to autism spectrum disorder. Nature. 2014;000(515):216-221. doi:10.1038/nature13908	1589
141	Missense Recurrent	missense mutations with more than one reurrance in ASD	Iossifov, et al., 2014	ASD genetics	blood	human	Iossifov I, O ’roak BJ, Sanders SJ, et al. The contribution of de novo coding mutations to autism spectrum disorder. Nature. 2014;000(515):216-221. doi:10.1038/nature13908	134
142	MS.GM<Ctrl.GM	Microglia Human MS Grey Matter < Control Grey Matter	Poel et al. 2019	inflammation	microglia	human	Poel M van der, Ulas T, Mizee MR, et al. Transcriptional profiling of human microglia reveals grey–white matter heterogeneity and multiple sclerosis-associated changes. Nat Commun 2019 101. 2019;10(1):1-13. doi:10.1038/s41467-019-08976-7	35
143	MS.GM<MS.WM	Microglia Human MS Grey Matter < MS White Matter	Poel et al. 2019	inflammation	microglia	human	Poel M van der, Ulas T, Mizee MR, et al. Transcriptional profiling of human microglia reveals grey–white matter heterogeneity and multiple sclerosis-associated changes. Nat Commun 2019 101. 2019;10(1):1-13. doi:10.1038/s41467-019-08976-7	379
144	MS.GM>CtrlGM	Microglia Human MS Grey Matter > Control Grey Matter	Poel et al. 2019	inflammation	microglia	human	Poel M van der, Ulas T, Mizee MR, et al. Transcriptional profiling of human microglia reveals grey–white matter heterogeneity and multiple sclerosis-associated changes. Nat Commun 2019 101. 2019;10(1):1-13. doi:10.1038/s41467-019-08976-7	63
145	MS.GM>MS.WM	Microglia Human MS Grey Matter > MS White Matter	Poel et al. 2019	inflammation	microglia	human	Poel M van der, Ulas T, Mizee MR, et al. Transcriptional profiling of human microglia reveals grey–white matter heterogeneity and multiple sclerosis-associated changes. Nat Commun 2019 101. 2019;10(1):1-13. doi:10.1038/s41467-019-08976-7	145
146	MS.WM>Ctrl.WM	Microglia Human MS White Matter > Control White Matter	Poel et al. 2019	inflammation	microglia	human	Poel M van der, Ulas T, Mizee MR, et al. Transcriptional profiling of human microglia reveals grey–white matter heterogeneity and multiple sclerosis-associated changes. Nat Commun 2019 101. 2019;10(1):1-13. doi:10.1038/s41467-019-08976-7	15
147	P0 Hdac1/2 KO MG < WT	Differentially expressed genes with lower expression in Hdac1/2 KO MG compared to WT at Postnatal day 0; deletion embryonic	Datta, et al., 2018	Microglia	microglia	mouse	Datta M, Staszewski O, Raschi E, et al. Histone Deacetylases 1 and 2 Regulate Microglia Function during Development, Homeostasis, and Neurodegeneration in a Context-Dependent Manner. Immunity. 2018;48(3):514-529.e6. doi:10.1016/j.immuni.2018.02.016	574
148	P0 Hdac1/2 KO MG > WT	Differentially expressed genes with higher expression in Hdac1/2 KO MG compared to WT at Postnatal day 0; deletion embryonic	Datta, et al., 2018	Microglia	microglia	mouse	Datta M, Staszewski O, Raschi E, et al. Histone Deacetylases 1 and 2 Regulate Microglia Function during Development, Homeostasis, and Neurodegeneration in a Context-Dependent Manner. Immunity. 2018;48(3):514-529.e6. doi:10.1016/j.immuni.2018.02.016	288
149	P14 FvsM MG	RNAseq differentially expressed genes P14 male vs female	Hanamsagar et al., 2017	Microglia	microglia	mouse	Hanamsagar R, Alter MD, Block CS, Sullivan H, Bolton JL, Bilbo SD. Generation of a microglial developmental index in mice and in humans reveals a sex difference in maturation and immune reactivity. Glia. 2017;65(9):1504-1520. doi:10.1002/glia.23176	3
150	P14 Hdac1/2 KO MG < WT	Differentially expressed genes with lower expression in Hdac1/2 KO MG compared to WT at Postnatal day 14; deletion embryonic	Datta, et al., 2018	Microglia	microglia	mouse	Datta M, Staszewski O, Raschi E, et al. Histone Deacetylases 1 and 2 Regulate Microglia Function during Development, Homeostasis, and Neurodegeneration in a Context-Dependent Manner. Immunity. 2018;48(3):514-529.e6. doi:10.1016/j.immuni.2018.02.016	49
151	P14 Hdac1/2 KO MG > WT	Differentially expressed genes with higher expression in Hdac1/2 KO MG compared to WT at Postnatal day 14; deletion embryonic	Datta, et al., 2018	Microglia	microglia	mouse	Datta M, Staszewski O, Raschi E, et al. Histone Deacetylases 1 and 2 Regulate Microglia Function during Development, Homeostasis, and Neurodegeneration in a Context-Dependent Manner. Immunity. 2018;48(3):514-529.e6. doi:10.1016/j.immuni.2018.02.016	1351
152	P14 vs P60 female MG	RNAseq differentially expressed genes P14 vs P60 female	Hanamsagar et al., 2017	Microglia Development	microglia	mouse	Hanamsagar R, Alter MD, Block CS, Sullivan H, Bolton JL, Bilbo SD. Generation of a microglial developmental index in mice and in humans reveals a sex difference in maturation and immune reactivity. Glia. 2017;65(9):1504-1520. doi:10.1002/glia.23176	2640
153	P14 vs P60 male MG	RNAseq differentially expressed genes P14 vs P60 male	Hanamsagar et al., 2017	Microglia Development	microglia	mouse	Hanamsagar R, Alter MD, Block CS, Sullivan H, Bolton JL, Bilbo SD. Generation of a microglial developmental index in mice and in humans reveals a sex difference in maturation and immune reactivity. Glia. 2017;65(9):1504-1520. doi:10.1002/glia.23176	3768
154	P4 vs P14 female MG	RNAseq differentially expressed genes P4 vs P14 female	Hanamsagar et al., 2017	Microglia Development	microglia	mouse	Hanamsagar R, Alter MD, Block CS, Sullivan H, Bolton JL, Bilbo SD. Generation of a microglial developmental index in mice and in humans reveals a sex difference in maturation and immune reactivity. Glia. 2017;65(9):1504-1520. doi:10.1002/glia.23176	2379
155	P4 vs P14 male MG	RNAseq differentially expressed genes P4 vs P14 male	Hanamsagar et al., 2017	Microglia Development	microglia	mouse	Hanamsagar R, Alter MD, Block CS, Sullivan H, Bolton JL, Bilbo SD. Generation of a microglial developmental index in mice and in humans reveals a sex difference in maturation and immune reactivity. Glia. 2017;65(9):1504-1520. doi:10.1002/glia.23176	2755
156	P4 vs P60 female MG	RNAseq differentially expressed genes P4 vs P60 female	Hanamsagar et al., 2017	Microglia Development	microglia	mouse	Hanamsagar R, Alter MD, Block CS, Sullivan H, Bolton JL, Bilbo SD. Generation of a microglial developmental index in mice and in humans reveals a sex difference in maturation and immune reactivity. Glia. 2017;65(9):1504-1520. doi:10.1002/glia.23176	3910
157	P4 vs P60 male MG	RNAseq differentially expressed genes P4 vs P60 male	Hanamsagar et al., 2017	Microglia Development	microglia	mouse	Hanamsagar R, Alter MD, Block CS, Sullivan H, Bolton JL, Bilbo SD. Generation of a microglial developmental index in mice and in humans reveals a sex difference in maturation and immune reactivity. Glia. 2017;65(9):1504-1520. doi:10.1002/glia.23176	3084
158	P45 Hdac1/2 KO MG < WT	Differentially expressed genes with lower expression in Hdac1/2 KO MG compared to WT at Postnatal day 45; deletion embryonic	Datta, et al., 2018	Microglia	microglia	mouse	Datta M, Staszewski O, Raschi E, et al. Histone Deacetylases 1 and 2 Regulate Microglia Function during Development, Homeostasis, and Neurodegeneration in a Context-Dependent Manner. Immunity. 2018;48(3):514-529.e6. doi:10.1016/j.immuni.2018.02.016	9
159	P45 Hdac1/2 KO MG > WT	Differentially expressed genes with higher expression in Hdac1/2 KO MG compared to WT at Postnatal day 45; deletion embryonic	Datta, et al., 2018	Microglia	microglia	mouse	Datta M, Staszewski O, Raschi E, et al. Histone Deacetylases 1 and 2 Regulate Microglia Function during Development, Homeostasis, and Neurodegeneration in a Context-Dependent Manner. Immunity. 2018;48(3):514-529.e6. doi:10.1016/j.immuni.2018.02.016	175
160	P60 MG ABX Female>Male	genes with higher expression in female compared to male antibiotic treated mice at P60	Thion et al., 2018	Microglia Development	microglia	mouse	Thion MS, Low D, Silvin A, et al. Microbiome Influences Prenatal and Adult Microglia in a Sex-Specific Manner. Cell. 2018. doi:10.1016/j.cell.2017.11.042	2
161	P60 MG ABX Male>Female	genes with higher expression in male ompared to female antibiotic treated mice at P60	Thion et al., 2018	Microglia Development	microglia	mouse	Thion MS, Low D, Silvin A, et al. Microbiome Influences Prenatal and Adult Microglia in a Sex-Specific Manner. Cell. 2018. doi:10.1016/j.cell.2017.11.042	5
162	P60 MG ABX>SPF	genes with higher expression in antibiotic treated mice compared to specific pathogen free mice at P60	Thion et al., 2018	Microglia Development	microglia	mouse	Thion MS, Low D, Silvin A, et al. Microbiome Influences Prenatal and Adult Microglia in a Sex-Specific Manner. Cell. 2018. doi:10.1016/j.cell.2017.11.042	30
163	P60 MG Female ABX>SPF	genes with higher expression in female antibiotic treated mice compared to specific pathogen free mice at P60	Thion et al., 2018	Microglia Development	microglia	mouse	Thion MS, Low D, Silvin A, et al. Microbiome Influences Prenatal and Adult Microglia in a Sex-Specific Manner. Cell. 2018. doi:10.1016/j.cell.2017.11.042	18
164	P60 MG Female GF>SPF	genes with higher expression in female germ free mice compared to specific pathogen free mice at P60	Thion et al., 2018	Microglia Development	microglia	mouse	Thion MS, Low D, Silvin A, et al. Microbiome Influences Prenatal and Adult Microglia in a Sex-Specific Manner. Cell. 2018. doi:10.1016/j.cell.2017.11.042	226
165	P60 MG Female SPF>ABX	genes with higher expression in female specific pathogen free mice compared to antibiotic treated mice at P60	Thion et al., 2018	Microglia Development	microglia	mouse	Thion MS, Low D, Silvin A, et al. Microbiome Influences Prenatal and Adult Microglia in a Sex-Specific Manner. Cell. 2018. doi:10.1016/j.cell.2017.11.042	22
166	P60 MG Female SPF>GF	genes with higher expression in female specific pathogen free mice compared to germ free mice at P60	Thion et al., 2018	Microglia Development	microglia	mouse	Thion MS, Low D, Silvin A, et al. Microbiome Influences Prenatal and Adult Microglia in a Sex-Specific Manner. Cell. 2018. doi:10.1016/j.cell.2017.11.042	207
167	P60 MG GF Female>Male	genes with higher expression in female compared to male germ free mice at P60	Thion et al., 2018	Microglia Development	microglia	mouse	Thion MS, Low D, Silvin A, et al. Microbiome Influences Prenatal and Adult Microglia in a Sex-Specific Manner. Cell. 2018. doi:10.1016/j.cell.2017.11.042	322
168	P60 MG GF Male>Female	genes with higher expression in male compared to female germ free mice at P60	Thion et al., 2018	Microglia Development	microglia	mouse	Thion MS, Low D, Silvin A, et al. Microbiome Influences Prenatal and Adult Microglia in a Sex-Specific Manner. Cell. 2018. doi:10.1016/j.cell.2017.11.042	69
169	P60 MG GF>SPF	genes with higher expression in germ free mice compared to specific pathogen free mice at P60	Thion et al., 2018	Microglia Development	microglia	mouse	Thion MS, Low D, Silvin A, et al. Microbiome Influences Prenatal and Adult Microglia in a Sex-Specific Manner. Cell. 2018. doi:10.1016/j.cell.2017.11.042	19
170	P60 MG Male ABX>SPF	genes with higher expression in male antibiotic treated mice compared to specific pathogen free mice at P60	Thion et al., 2018	Microglia Development	microglia	mouse	Thion MS, Low D, Silvin A, et al. Microbiome Influences Prenatal and Adult Microglia in a Sex-Specific Manner. Cell. 2018. doi:10.1016/j.cell.2017.11.042	50
171	P60 MG Male GF>SPF	genes with higher expression in male germ free mice compared to specific pathogen free mice at P60	Thion et al., 2018	Microglia Development	microglia	mouse	Thion MS, Low D, Silvin A, et al. Microbiome Influences Prenatal and Adult Microglia in a Sex-Specific Manner. Cell. 2018. doi:10.1016/j.cell.2017.11.042	13
172	P60 MG Male SPF>ABX	genes with higher expression in male specific pathogen free mice compared to antibiotic treated mice at P60	Thion et al., 2018	Microglia Development	microglia	mouse	Thion MS, Low D, Silvin A, et al. Microbiome Influences Prenatal and Adult Microglia in a Sex-Specific Manner. Cell. 2018. doi:10.1016/j.cell.2017.11.042	42
173	P60 MG Male SPF>GF	genes with higher expression in male specific pathogen free mice compared to germ free mice at P60	Thion et al., 2018	Microglia Development	microglia	mouse	Thion MS, Low D, Silvin A, et al. Microbiome Influences Prenatal and Adult Microglia in a Sex-Specific Manner. Cell. 2018. doi:10.1016/j.cell.2017.11.042	13
174	P60 MG SPF Female>Male	genes with higher expression in female compared to male specific pathogen free mice at P60	Thion et al., 2018	Microglia Development	microglia	mouse	Thion MS, Low D, Silvin A, et al. Microbiome Influences Prenatal and Adult Microglia in a Sex-Specific Manner. Cell. 2018. doi:10.1016/j.cell.2017.11.042	332
175	P60 MG SPF Male>Female	genes with higher expression in male compared to female specific pathogen free mice at P60	Thion et al., 2018	Microglia Development	microglia	mouse	Thion MS, Low D, Silvin A, et al. Microbiome Influences Prenatal and Adult Microglia in a Sex-Specific Manner. Cell. 2018. doi:10.1016/j.cell.2017.11.042	192
176	P60 MG SPF>ABX	genes with higher expression in specific pathogen free mice compared to antibiotic treated mice at P60	Thion et al., 2018	Microglia Development	microglia	mouse	Thion MS, Low D, Silvin A, et al. Microbiome Influences Prenatal and Adult Microglia in a Sex-Specific Manner. Cell. 2018. doi:10.1016/j.cell.2017.11.042	35
177	P60 MG SPF>GF	genes with higher expression in specific pathogen free mice compared to germ free mice at P60	Thion et al., 2018	Microglia Development	microglia	mouse	Thion MS, Low D, Silvin A, et al. Microbiome Influences Prenatal and Adult Microglia in a Sex-Specific Manner. Cell. 2018. doi:10.1016/j.cell.2017.11.042	18
178	P60 MvsF LPS	RNAseq from adult (P60) male vs female mice 2hrs after LPS injection	Hanamsagar et al., 2017	Microglia	microglia	mouse	Hanamsagar R, Alter MD, Block CS, Sullivan H, Bolton JL, Bilbo SD. Generation of a microglial developmental index in mice and in humans reveals a sex difference in maturation and immune reactivity. Glia. 2017;65(9):1504-1520. doi:10.1002/glia.23176	2
179	Parikshak ASD<Ctrl	RNAseq genes with lower expression in ASD compared to controls	Parikshak et al., 2016	Neuropsychiatric & Neurodevelopmental Disorders human brain	brain	human	Parikshak NN, Swarup V, Belgard TG, et al. Genome-wide changes in lncRNA, splicing, and regional gene expression patterns in autism. Nature. 2016;540(7633):423-427. doi:10.1038/nature20612	487
180	Parikshak ASD>Ctrl	RNAseq genes with higher expression in ASD compared to controls	Parikshak et al., 2016	Neuropsychiatric & Neurodevelopmental Disorders human brain	brain	human	Parikshak NN, Swarup V, Belgard TG, et al. Genome-wide changes in lncRNA, splicing, and regional gene expression patterns in autism. Nature. 2016;540(7633):423-427. doi:10.1038/nature20612	519
181	PBS<LPSx1 post 6 months DEGs	PBS<LPSx1 6 month later whole brain DEGs	Wendeln et al., 2018	Microglia	microglia	mouse	Wendeln A-C, Degenhardt K, Kaurani L, et al. Innate immune memory in the brain shapes neurological disease hallmarks. Nature. 2018;556(7701):332-338. doi:10.1038/s41586-018-0023-4	118
182	PBS<LPSx4 post 6 months DEGs	PBS<LPSx4 6 month later whole brain DEGs	Wendeln et al., 2018	Microglia	microglia	mouse	Wendeln A-C, Degenhardt K, Kaurani L, et al. Innate immune memory in the brain shapes neurological disease hallmarks. Nature. 2018;556(7701):332-338. doi:10.1038/s41586-018-0023-4	238
183	PBS>LPSx1 post 6 months DEGs	PBS>LPSx1 6 month later whole brain DEGs	Wendeln et al., 2018	Microglia	microglia	mouse	Wendeln A-C, Degenhardt K, Kaurani L, et al. Innate immune memory in the brain shapes neurological disease hallmarks. Nature. 2018;556(7701):332-338. doi:10.1038/s41586-018-0023-4	159
184	PBS>LPSx4 post 6 months DEGs	PBS>LPSx4 6 month later whole brain DEGs	Wendeln et al., 2018	Microglia	microglia	mouse	Wendeln A-C, Degenhardt K, Kaurani L, et al. Innate immune memory in the brain shapes neurological disease hallmarks. Nature. 2018;556(7701):332-338. doi:10.1038/s41586-018-0023-4	250
185	PLI>0.9	Exome Aggregation Consortium	Lek, et al., 2016	Neuropsychiatric & Neurodevelopmental Disorders human brain	blood	human	Lek M, Karczewski KJ, Minikel E V., et al. Analysis of protein-coding genetic variation in 60,706 humans. Nature. 2016;536(7616):285-291. doi:10.1038/nature19057	3138
186	preminusMG cluster	Gene cluster with higher expression in pre-microglia progenitors compared to other microglia developmental timepoints	Matcovitch-Natan, et al., 2016	Microglia Development	microglia	mouse	Matcovitch-Natan O, Winter DR, Giladi A, et al. Microglia development follows a stepwise program to regulate brain homeostasis. Science (80- ). 2016;8670. doi:10.1126/science.aad8670	558
187	PrimedMG Down	Weighted Gene Co-expression Network meta-analysis multiple microglial RNAseq datasets	Holtman et al., 2015	Microglia	microglia	mouse	Holtman IR, Raj DD, Miller JA, et al. Induction of a common microglia gene expression signature by aging and neurodegenerative conditions: a co-expression meta-analysis. Acta Neuropathol Commun. 2015;3(1):1-18. doi:10.1186/s40478-015-0203-5	193
188	PrimedMG UP	Weighted Gene Co-expression Network meta-analysis multiple microglial RNAseq datasets	Holtman et al., 2015	Microglia	microglia	mouse	Holtman IR, Raj DD, Miller JA, et al. Induction of a common microglia gene expression signature by aging and neurodegenerative conditions: a co-expression meta-analysis. Acta Neuropathol Commun. 2015;3(1):1-18. doi:10.1186/s40478-015-0203-5	258
189	PU 1 ChipSeq Targets	ChIPseq target genes	Satoh, et al., 2014	Microglia	macrophage	mouse	Satoh J, Asahina N, Kitano S, Kino Y. A Comprehensive Profile of ChIP-Seq-Based PU.1/Spi1 Target Genes in Microglia. Gene Regul Syst Bio. 2014;8:127. doi:10.4137/GRSB.S19711	4544
190	Ramified > Amoeboid MG	DEGs with higher expression in ramified vs. amoeboid microglia	Parakalan et al. 2012	Microglia	microglia	rat	Parakalan R, Jiang B, Nimmi B, et al. Transcriptome analysis of amoeboid and ramified microglia isolated from the corpus callosum of rat brain. BMC Neurosci 2012 131. 2012;13(1):1-20. doi:10.1186/1471-2202-13-64	555
191	Recovery EAE vs. CTRL spinal cord MG	DEGs in EAE vs. CTRL spinal cord microglia in recovery, nanostring array	Krasemann, et al., 2018	Microglia	microglia spinal cord	mouse	Krasemann S, Madore C, Cialic R, et al. The TREM2-APOE pathway drives the transcriptional phenotype of dysfunctional microglia in neurodegenerative diseases. Immunity. 2017;47(3):566. doi:10.1016/J.IMMUNI.2017.08.008	141
192	Rett human brain DE genes	Rnaseq & microarray DE genes RTT	Lin et al., 2016	Neuropsychiatric & Neurodevelopmental Disorders human brain	brain	human	Lin P, Nicholls L, Assareh H, et al. Transcriptome analysis of human brain tissue identifies reduced expression of complement complex C1Q Genes in Rett syndrome. BMC Genomics. 2016;17(1):427. doi:10.1186/s12864-016-2746-7	209
193	Sal1delMG<Ctrl	Sal1del MG < Control MG adult array	Buttgereit et al. 2016	Microglia	microglia	mouse	Buttgereit A, Lelios I, Yu X, et al. Sall1 is a transcriptional regulator defining microglia identity and function. Nat Immunol. 2016. doi:10.1038/ni.3585	234
194	Sal1delMG>Ctrl	Sal1delMG>Ctrl	Buttgereit et al. 2016	Microglia	microglia	mouse	Buttgereit A, Lelios I, Yu X, et al. Sall1 is a transcriptional regulator defining microglia identity and function. Nat Immunol. 2016. doi:10.1038/ni.3585	343
195	Sanders High Risk ASD	65 high confidence ASD risk genes	Sanders, et al., 2015	ASD genetics	blood	human	Sanders SJ, He X, Willsey AJ, et al. Insights into Autism Spectrum Disorder Genomic Architecture and Biology from 71 Risk Loci. Neuron. 2015;87(6):1215-1233. doi:10.1016/j.neuron.2015.09.016	62
196	Schizophrenia LGD	LGD mutations linked to schizophrenia	Iossifov, et al., 2014	ASD genetics	blood	human	Iossifov I, O ’roak BJ, Sanders SJ, et al. The contribution of de novo coding mutations to autism spectrum disorder. Nature. 2014;000(515):216-221. doi:10.1038/nature13908	87
197	SCZ NCrnas	SCZ Differentially Expressed non-coding RNAs	Gandal, et al., 2018b	Neuropsychiatric & Neurodevelopmental Disorders human brain	brain	human	Gandal MJ, Zhang P, Hadjimichael E, et al. Transcriptome-wide isoform-level dysregulation in ASD, schizophrenia, and bipolar disorder. Science (80- ). 2018;362(6420):eaat8127. doi:10.1126/science.aat8127	3
198	SFARI High Confidence	Currated database	https://gene.sfari.org/	ASD genetics	blood	human	https://gene.sfari.org/	11
199	SFARI Hypothesized	Currated database	https://gene.sfari.org/	ASD genetics	blood	human	https://gene.sfari.org/	158
200	SFARI Minimal	Currated database	https://gene.sfari.org/	ASD genetics	blood	human	https://gene.sfari.org/	377
201	SFARI Strong Candidate	Currated database	https://gene.sfari.org/	ASD genetics	blood	human	https://gene.sfari.org/	45
202	SFARI Suggestive	Currated database	https://gene.sfari.org/	ASD genetics	blood	human	https://gene.sfari.org/	157
203	SFARI Syndromic	Currated database	https://gene.sfari.org/	ASD genetics	blood	human	https://gene.sfari.org/	151
204	State 1 GW 9 to -11 microglia, phagocytosis, activation and glycolysis	SC-RNAseq State 1 Gestational week 9 to -11 microglia, phagocytosis, activation and glycolysis	Kracht et al. 2020	Microglia	microglia	human	Kracht L, Borggrewe M, Eskandar S, et al. Human fetal microglia acquire homeostatic immune-sensing properties early in development. Science (80- ). 2020;369(6503):530-537. doi:10.1126/science.aba5906	289
205	State 2 oxidative phosphorylation, cell cycle, and the immediate-early response	SC-RNAseq State 2 oxidative phosphorylation, cell cycle, and the immediate-early response	Kracht et al. 2020	Microglia	microglia	human	Kracht L, Borggrewe M, Eskandar S, et al. Human fetal microglia acquire homeostatic immune-sensing properties early in development. Science (80- ). 2020;369(6503):530-537. doi:10.1126/science.aba5906	48
206	State 3	SC-RNAseq State 3	Kracht et al. 2020	Microglia	microglia	human	Kracht L, Borggrewe M, Eskandar S, et al. Human fetal microglia acquire homeostatic immune-sensing properties early in development. Science (80- ). 2020;369(6503):530-537. doi:10.1126/science.aba5906	10
207	State 4 oxidative phosphorylation, cell cycle, and the immediate-early response	SC-RNAseq State 4 oxidative phosphorylation, cell cycle, and the immediate-early response	Kracht et al. 2020	Microglia	microglia	human	Kracht L, Borggrewe M, Eskandar S, et al. Human fetal microglia acquire homeostatic immune-sensing properties early in development. Science (80- ). 2020;369(6503):530-537. doi:10.1126/science.aba5906	5
208	State 6 oxidative phosphorylation, cell cycle, and the immediate-early response	SC-RNAseq State 6 oxidative phosphorylation, cell cycle, and the immediate-early response	Kracht et al. 2020	Microglia	microglia	human	Kracht L, Borggrewe M, Eskandar S, et al. Human fetal microglia acquire homeostatic immune-sensing properties early in development. Science (80- ). 2020;369(6503):530-537. doi:10.1126/science.aba5906	49
209	State 7 GW 12 to -18 microglia, homeostatic sensome markers	SC-RNAseq State 7 Gestational week 12 to -18 microglia, homeostatic sensome markers	Kracht et al. 2020	Microglia	microglia	human	Kracht L, Borggrewe M, Eskandar S, et al. Human fetal microglia acquire homeostatic immune-sensing properties early in development. Science (80- ). 2020;369(6503):530-537. doi:10.1126/science.aba5906	65
210	WT vs. FAD Tg MG DEGs	WT, FAD Tg, or FAD-Hdac1/2KO double Tg microglia DEGs	Datta, et al., 2018	Microglia	microglia	mouse	Datta M, Staszewski O, Raschi E, et al. Histone Deacetylases 1 and 2 Regulate Microglia Function during Development, Homeostasis, and Neurodegeneration in a Context-Dependent Manner. Immunity. 2018;48(3):514-529.e6. doi:10.1016/j.immuni.2018.02.016	6
211	WT vs. FAD-Hdack1/2 KO MG DEGs	WT, FAD Tg, or FAD-Hdac1/2KO double Tg microglia DEGs	Datta, et al., 2018	Microglia	microglia	mouse	Datta M, Staszewski O, Raschi E, et al. Histone Deacetylases 1 and 2 Regulate Microglia Function during Development, Homeostasis, and Neurodegeneration in a Context-Dependent Manner. Immunity. 2018;48(3):514-529.e6. doi:10.1016/j.immuni.2018.02.016	8
212	Young<Old MG	3 month MG < 22 month MG RNAseq	Deczkowska et al. 2018	Microglia	microglia	mouse	Deczkowska A, Matcovitch-Natan O, Tsitsou-Kampeli A, et al. Mef2C restrains microglial inflammatory response and is lost in brain ageing in an IFN-I-dependent manner. Nat Commun. 2017;8(1):717. doi:10.1038/s41467-017-00769-0	383
213	Young>Old MG	3 month MG > 22 month MG RNAseq	Deczkowska et al. 2018	Microglia	microglia	mouse	Deczkowska A, Matcovitch-Natan O, Tsitsou-Kampeli A, et al. Mef2C restrains microglial inflammatory response and is lost in brain ageing in an IFN-I-dependent manner. Nat Commun. 2017;8(1):717. doi:10.1038/s41467-017-00769-0	301
214	YS cluster	Gene cluster with higher expression in Yolk Sac progenitors compared to other microglia developmental timepoints	Matcovitch-Natan, et al., 2016	Microglia Development	microglia	mouse	Matcovitch-Natan O, Winter DR, Giladi A, et al. Microglia development follows a stepwise program to regulate brain homeostasis. Science (80- ). 2016;8670. doi:10.1126/science.aad8670	346

## Sheet: Human Database
	listname	description	source	groups	tissue	Species	full.source	ensembl genes
1	Acute EAE vs. CTRL spinal cord MG	DEGs in EAE vs. CTRL spinal cord microglia in acute disease, nanostring array	Krasemann, et al., 2018	Microglia	microglia spinal cord	mouse	Krasemann S, Madore C, Cialic R, et al. The TREM2-APOE pathway drives the transcriptional phenotype of dysfunctional microglia in neurodegenerative diseases. Immunity. 2017;47(3):566. doi:10.1016/J.IMMUNI.2017.08.008	173
2	adult MG cluster 1	Gene cluster with higher expression in adult microglia compared to other microglia developmental timepoints	Matcovitch-Natan, et al., 2016	Microglia Development	microglia	mouse	Matcovitch-Natan O, Winter DR, Giladi A, et al. Microglia development follows a stepwise program to regulate brain homeostasis. Science (80- ). 2016;8670. doi:10.1126/science.aad8670	393
3	adult MG cluster 2	Gene cluster with higher expression in adult microglia compared to other microglia developmental timepoints	Matcovitch-Natan, et al., 2016	Microglia Development	microglia	mouse	Matcovitch-Natan O, Winter DR, Giladi A, et al. Microglia development follows a stepwise program to regulate brain homeostasis. Science (80- ). 2016;8670. doi:10.1126/science.aad8670	411
4	Amoeboid > Ramified MG	DEGs with higher expression in amoeboid vs. ramified microglia	Parakalan et al. 2012	Microglia	microglia	rat	Parakalan R, Jiang B, Nimmi B, et al. Transcriptome analysis of amoeboid and ramified microglia isolated from the corpus callosum of rat brain. BMC Neurosci 2012 131. 2012;13(1):1-20. doi:10.1186/1471-2202-13-64	878
5	Apoe KO vs WT MG	DEGs in Apoe-/- microglia vs WT microglia at baseline	Krasemann, et al., 2018	Microglia	microglia	mouse	Krasemann S, Madore C, Cialic R, et al. The TREM2-APOE pathway drives the transcriptional phenotype of dysfunctional microglia in neurodegenerative diseases. Immunity. 2017;47(3):566. doi:10.1016/J.IMMUNI.2017.08.008	12
6	Apoe KO vs WT phagocytic MG	DEGs in Apoe-/- microglia vs WT microglia after cortical injection of apoptotic neurons	Krasemann, et al., 2018	Microglia	microglia	mouse	Krasemann S, Madore C, Cialic R, et al. The TREM2-APOE pathway drives the transcriptional phenotype of dysfunctional microglia in neurodegenerative diseases. Immunity. 2017;47(3):566. doi:10.1016/J.IMMUNI.2017.08.008	26
7	ASD < CTRL MG	DEGs with lower expression in ASD microglia vs. CTRL Microglia from human cortex	Velmeshev et al., 2019	Microglia	microglia	human	Velmeshev D, Schirmer L, Jung D, et al. Single-cell genomics identifies cell type-specific molecular changes in autism. Science. 2019;364(6441):685-689. doi:10.1126/science.aav8130	20
8	ASD > CTRL MG	DEGs with higher expression in ASD microglia vs. CTRL Microglia from human cortex	Velmeshev et al., 2019	Microglia	microglia	human	Velmeshev D, Schirmer L, Jung D, et al. Single-cell genomics identifies cell type-specific molecular changes in autism. Science. 2019;364(6441):685-689. doi:10.1126/science.aav8130	60
9	ASD cortex differentially spliced genes	Differentially spliced genes in ASD brain	Parikshak et al., 2016	Neuropsychiatric & Neurodevelopmental Disorders human brain	brain	human	Parikshak NN, Swarup V, Belgard TG, et al. Genome-wide changes in lncRNA, splicing, and regional gene expression patterns in autism. Nature. 2016;540(7633):423-427. doi:10.1038/nature20612	862
10	ASD NCrnas	ASD Differentially Expressed non-coding RNAs	Gandal, et al., 2018b	Neuropsychiatric & Neurodevelopmental Disorders human brain	brain	human	Gandal MJ, Zhang P, Hadjimichael E, et al. Transcriptome-wide isoform-level dysregulation in ASD, schizophrenia, and bipolar disorder. Science (80- ). 2018;362(6420):eaat8127. doi:10.1126/science.aat8127	166
11	BD NCrnas	BD Differentially Expressed non-coding RNAs	Gandal, et al., 2018b	Neuropsychiatric & Neurodevelopmental Disorders human brain	brain	human	Gandal MJ, Zhang P, Hadjimichael E, et al. Transcriptome-wide isoform-level dysregulation in ASD, schizophrenia, and bipolar disorder. Science (80- ). 2018;362(6420):eaat8127. doi:10.1126/science.aat8127	169
12	Candidate ID	Candiate genes related to intellectual disability in humans	Gilissen, et al., 2014	ASD genetics	blood	human	Gilissen C, Hehir-Kwa JY, Thung D, et al. Genome sequencing identifies major causes of severe intellectual disability. Nature. 2014;511(7509):344-347. doi:10.1038/nature13394	638
13	Cerebellum < Striatum MG	genes with higher expression in stratium microglia compared to cerebellum microglia, TRAP isolation	Ayata, et al., 2018	Microglia	microglia	mouse	Ayata P, Badimon A, Strasburger HJ, et al. Epigenetic regulation of brain region-specific microglia clearance activity. Nat Neurosci. 2018;21(8):1049-1060. doi:10.1038/s41593-018-0192-3	727
14	Cerebellum > Striatum MG	genes with higher expression in cerebellum microglia compared to stratium microglia, TRAP isolation	Ayata, et al., 2018	Microglia	microglia	mouse	Ayata P, Badimon A, Strasburger HJ, et al. Epigenetic regulation of brain region-specific microglia clearance activity. Nat Neurosci. 2018;21(8):1049-1060. doi:10.1038/s41593-018-0192-3	265
15	Chd8 brain targets	Chd8 ChIPseq peaks mouse brain	Gompers, et al., 2017	ASD regulators	brain	mouse	Gompers AL, Su-Feher L, Ellegood J, et al. Germline Chd8 haploinsufficiency alters brain development in mouse. Nat Neurosci. 2017;20(8):1062-1073. doi:10.1038/nn.4592	626
16	Chd8 enhancer targets	Chd8 ChIPseq peaks over enhancers in hNPCs/E17.5 mouse cortex	Cotney, et al., 2015	ASD regulators	NPC	mouse	Cotney J, Muhle RA, Sanders SJ, et al. The autism-associated chromatin modifier CHD8 regulates other autism risk genes during human neurodevelopment. Nat Commun. 2015;6:6404. doi:10.1038/ncomms7404	119
17	Chd8 promoter targets	Chd8 ChIPseq peaks over promters in hNPCs/E17.5 mouse cortex	Cotney, et al., 2015	ASD regulators	NPC	mouse	Cotney J, Muhle RA, Sanders SJ, et al. The autism-associated chromatin modifier CHD8 regulates other autism risk genes during human neurodevelopment. Nat Commun. 2015;6:6404. doi:10.1038/ncomms7404	1772
18	Chd8 targets human NPCs	CHD8 Chipseq peaks human iPSC NPCs	Sugathan, et al., 2014	ASD regulators	NPC	human	Sugathan A, Biagioli M, Golzio C, et al. CHD8 regulates neurodevelopmental pathways associated with autism spectrum disorder in neural progenitors. Proc Natl Acad Sci. 2014;111(42):E4468-E4477. doi:10.1073/pnas.1405266111	5026
19	Chd8del5+/- brain DE genes	Chd85del+/- brain compared to WT differentially expressed genes	Gompers, et al., 2017	ASD regulators	brain	mouse	Gompers AL, Su-Feher L, Ellegood J, et al. Germline Chd8 haploinsufficiency alters brain development in mouse. Nat Neurosci. 2017;20(8):1062-1073. doi:10.1038/nn.4592	494
20	Chronic EAE vs. CTRL spinal cord MG	DEGs in EAE vs. CTRL spinal cord microglia in chronic disease, nanostring array	Krasemann, et al., 2018	Microglia	microglia spinal cord	mouse	Krasemann S, Madore C, Cialic R, et al. The TREM2-APOE pathway drives the transcriptional phenotype of dysfunctional microglia in neurodegenerative diseases. Immunity. 2017;47(3):566. doi:10.1016/J.IMMUNI.2017.08.008	148
21	Cluster 1 marker genes, GW 15-17; homeostatic microglia	SC-RNAseq Cluster 1 marker genes, gestational week 15-17; homeostatic microglia	Kracht et al. 2020	Microglia	microglia	human	Kracht L, Borggrewe M, Eskandar S, et al. Human fetal microglia acquire homeostatic immune-sensing properties early in development. Science (80- ). 2020;369(6503):530-537. doi:10.1126/science.aba5906	67
22	Cluster 1 Microglia homeostatic states	SCRNA-seq Cluster 1 Microglia homeostatic states	Olah et al., 2020	Microglia	microglia	human	Olah M, Menon V, Habib N, et al. Single cell RNA sequencing of human microglia uncovers a subset associated with Alzheimer’s disease. Nat Commun 2020 111. 2020;11(1):1-18. doi:10.1038/s41467-020-19737-2	57
23	Cluster 2 marker genes, GW 11-12; phagocytosis and activation	SC-RNAseq Cluster 2 marker genes, gestational week 11-12; phagocytosis and activation	Kracht et al. 2020	Microglia	microglia	human	Kracht L, Borggrewe M, Eskandar S, et al. Human fetal microglia acquire homeostatic immune-sensing properties early in development. Science (80- ). 2020;369(6503):530-537. doi:10.1126/science.aba5906	37
24	Cluster 2 Microglia homeostatic states	SCRNA-seq Cluster 2 Microglia homeostatic states	Olah et al., 2020	Microglia	microglia	human	Olah M, Menon V, Habib N, et al. Single cell RNA sequencing of human microglia uncovers a subset associated with Alzheimer’s disease. Nat Commun 2020 111. 2020;11(1):1-18. doi:10.1038/s41467-020-19737-2	539
25	Cluster 3 marker genes, GW 11-12; phagocytosis and activation	SC-RNAseq Cluster 3 marker genes, gestational week 11-12; phagocytosis and activation	Kracht et al. 2020	Microglia	microglia	human	Kracht L, Borggrewe M, Eskandar S, et al. Human fetal microglia acquire homeostatic immune-sensing properties early in development. Science (80- ). 2020;369(6503):530-537. doi:10.1126/science.aba5906	63
26	Cluster 3 Microglia cellular stress¬†	SCRNA-seq Cluster 3 Microglia cellular stress¬†	Olah et al., 2020	Microglia	microglia	human	Olah M, Menon V, Habib N, et al. Single cell RNA sequencing of human microglia uncovers a subset associated with Alzheimer’s disease. Nat Commun 2020 111. 2020;11(1):1-18. doi:10.1038/s41467-020-19737-2	212
27	Cluster 4 Microglia interferon response signaling pathway	SCRNA-seq Cluster 4 Microglia interferon response signaling pathway	Olah et al., 2020	Microglia	microglia	human	Olah M, Menon V, Habib N, et al. Single cell RNA sequencing of human microglia uncovers a subset associated with Alzheimer’s disease. Nat Commun 2020 111. 2020;11(1):1-18. doi:10.1038/s41467-020-19737-2	476
28	Cluster 5 marker genes, GW 9-18; immediate early genes	SC-RNAseq Cluster 5 marker genes, gestational week 9-18; immediate early genes	Kracht et al. 2020	Microglia	microglia	human	Kracht L, Borggrewe M, Eskandar S, et al. Human fetal microglia acquire homeostatic immune-sensing properties early in development. Science (80- ). 2020;369(6503):530-537. doi:10.1126/science.aba5906	115
29	Cluster 5 Microglia anti-inflammatory responses	SCRNA-seq Cluster 5 Microglia anti-inflammatory responses	Olah et al., 2020	Microglia	microglia	human	Olah M, Menon V, Habib N, et al. Single cell RNA sequencing of human microglia uncovers a subset associated with Alzheimer’s disease. Nat Commun 2020 111. 2020;11(1):1-18. doi:10.1038/s41467-020-19737-2	644
30	Cluster 6 marker genes, all GWs; cycle cycle	SC-RNAseq Cluster 6 marker genes, all gestational weeks; cycle cycle	Kracht et al. 2020	Microglia	microglia	human	Kracht L, Borggrewe M, Eskandar S, et al. Human fetal microglia acquire homeostatic immune-sensing properties early in development. Science (80- ). 2020;369(6503):530-537. doi:10.1126/science.aba5906	161
31	Cluster 6 Microglia anti-inflammatory responses	SCRNA-seq Cluster 6 Microglia anti-inflammatory responses	Olah et al., 2020	Microglia	microglia	human	Olah M, Menon V, Habib N, et al. Single cell RNA sequencing of human microglia uncovers a subset associated with Alzheimer’s disease. Nat Commun 2020 111. 2020;11(1):1-18. doi:10.1038/s41467-020-19737-2	672
32	Cluster 7 marker genes, GW 9-10; phagocytosis	SC-RNAseq Cluster 7 marker genes, gestational week 9-10; phagocytosis	Kracht et al. 2020	Microglia	microglia	human	Kracht L, Borggrewe M, Eskandar S, et al. Human fetal microglia acquire homeostatic immune-sensing properties early in development. Science (80- ). 2020;369(6503):530-537. doi:10.1126/science.aba5906	86
33	Cluster 7 Microglia antigen presentation;r educed in expression in Alzheimer's Disease.	SCRNA-seq Cluster 7 Microglia antigen presentation;r educed in expression in Alzheimer's Disease.	Olah et al., 2020	Microglia	microglia	human	Olah M, Menon V, Habib N, et al. Single cell RNA sequencing of human microglia uncovers a subset associated with Alzheimer’s disease. Nat Commun 2020 111. 2020;11(1):1-18. doi:10.1038/s41467-020-19737-2	403
34	Cluster 8 marker genes, GW 9-10; phagocytosis	SC-RNAseq Cluster 8 marker genes, gestational week 9-10; phagocytosis	Kracht et al. 2020	Microglia	microglia	human	Kracht L, Borggrewe M, Eskandar S, et al. Human fetal microglia acquire homeostatic immune-sensing properties early in development. Science (80- ). 2020;369(6503):530-537. doi:10.1126/science.aba5906	251
35	Cluster 8 Microglia downregulated transcriptional regulators; metabolism	SCRNA-seq Cluster 8 Microglia downregulated transcriptional regulators; metabolism	Olah et al., 2020	Microglia	microglia	human	Olah M, Menon V, Habib N, et al. Single cell RNA sequencing of human microglia uncovers a subset associated with Alzheimer’s disease. Nat Commun 2020 111. 2020;11(1):1-18. doi:10.1038/s41467-020-19737-2	504
36	Cluster 9 Microglia cell cycle	SCRNA-seq Cluster 9 Microglia cell cycle	Olah et al., 2020	Microglia	microglia	human	Olah M, Menon V, Habib N, et al. Single cell RNA sequencing of human microglia uncovers a subset associated with Alzheimer’s disease. Nat Commun 2020 111. 2020;11(1):1-18. doi:10.1038/s41467-020-19737-2	1367
37	core human microglial signature	logFC > 3 and p<0.001 human microglia vs human cortex	Galatro et al. 2017	Microglia	microglia	human	Galatro TF, Holtman IR, Lerario AM, et al. Transcriptomic analysis of purified human cortical microglia reveals age-associated changes. Nat Neurosci. 2017;20(8):1162. doi:10.1038/nn.4597	1296
38	Ctrl.GM>Ctrl.WM	Microglia Human Control Grey Matter > Control White Matter	Poel et al. 2019	inflammation	microglia	human	Poel M van der, Ulas T, Mizee MR, et al. Transcriptional profiling of human microglia reveals grey–white matter heterogeneity and multiple sclerosis-associated changes. Nat Commun 2019 101. 2019;10(1):1-13. doi:10.1038/s41467-019-08976-7	153
39	Ctrl<INFb MG	young adult MG, 4wks treatment choroid plexus AAV-Ctrl<AAV-INFb RNAseq	Deczkowska et al. 2018	Microglia	microglia	mouse	Deczkowska A, Matcovitch-Natan O, Tsitsou-Kampeli A, et al. Mef2C restrains microglial inflammatory response and is lost in brain ageing in an IFN-I-dependent manner. Nat Commun. 2017;8(1):717. doi:10.1038/s41467-017-00769-0	255
40	Ctrl>INFb MG	young adult MG, 4wks treatment choroid plexus AAV-Ctrl>AAV-INFb RNAseq	Deczkowska et al. 2018	Microglia	microglia	mouse	Deczkowska A, Matcovitch-Natan O, Tsitsou-Kampeli A, et al. Mef2C restrains microglial inflammatory response and is lost in brain ageing in an IFN-I-dependent manner. Nat Commun. 2017;8(1):717. doi:10.1038/s41467-017-00769-0	191
41	DAM < HOM MG	DEGs with lower expression in DAM microglia vs. Homeostatic Micorglia	Keren-Shaul et al., 2017	Microglia	microglia	mouse	Keren-Shaul H, Spinrad A, Weiner A, et al. A Unique Microglia Type Associated with Restricting Development of Alzheimer’s Disease. Cell. 2017;169(7):1276-1290.e17. doi:10.1016/j.cell.2017.05.018	508
42	DAM > HOM MG	DEGs with higher expression in DAM microglia vs. Homeostatic Micorglia	Keren-Shaul et al., 2017	Microglia	microglia	mouse	Keren-Shaul H, Spinrad A, Weiner A, et al. A Unique Microglia Type Associated with Restricting Development of Alzheimer’s Disease. Cell. 2017;169(7):1276-1290.e17. doi:10.1016/j.cell.2017.05.018	473
43	DAMstage1 < DAMstage2 MG	DEGs with lower expression in DAM stage1 microglia vs. DAM stage2 micorglia	Keren-Shaul et al., 2017	Microglia	microglia	mouse	Keren-Shaul H, Spinrad A, Weiner A, et al. A Unique Microglia Type Associated with Restricting Development of Alzheimer’s Disease. Cell. 2017;169(7):1276-1290.e17. doi:10.1016/j.cell.2017.05.018	3645
44	DAMstage1 > DAMstage2 MG	DEGs with higher expression in DAM stage1 microglia vs. DAM stage2 micorglia	Keren-Shaul et al., 2017	Microglia	microglia	mouse	Keren-Shaul H, Spinrad A, Weiner A, et al. A Unique Microglia Type Associated with Restricting Development of Alzheimer’s Disease. Cell. 2017;169(7):1276-1290.e17. doi:10.1016/j.cell.2017.05.018	1012
45	de novo CNV ID	Genes with De novo CNVs related to intellectual disability in humans	Gilissen, et al., 2014	ASD genetics	blood	human	Gilissen C, Hehir-Kwa JY, Thung D, et al. Genome sequencing identifies major causes of severe intellectual disability. Nature. 2014;511(7509):344-347. doi:10.1038/nature13394	79
46	Decr MG with Neuron activation	lower expression in microglia from striatum with neuronal activation CNO	Badimon et al., 2020	Microglia	microglia	mouse	Badimon A, Strasburger HJ, Ayata P, et al. Negative feedback control of neuronal activity by microglia. Nat 2020 5867829. 2020;586(7829):417-423. doi:10.1038/s41586-020-2777-8	86
47	Decr MG with Neuron silencing	lower expression in microglia from striatum with neuronal silencing	Badimon et al., 2020	Microglia	microglia	mouse	Badimon A, Strasburger HJ, Ayata P, et al. Negative feedback control of neuronal activity by microglia. Nat 2020 5867829. 2020;586(7829):417-423. doi:10.1038/s41586-020-2777-8	205
48	Decrease expression with age	DEGs negatively associated with human age	Galatro et al. 2017	Microglia	microglia	human	Galatro TF, Holtman IR, Lerario AM, et al. Transcriptomic analysis of purified human cortical microglia reveals age-associated changes. Nat Neurosci. 2017;20(8):1162. doi:10.1038/nn.4597	360
49	Dup15q<Ctrl	RNAseq genes lower in Dup15q compared to Ctrl	Parikshak et al., 2016	Neuropsychiatric & Neurodevelopmental Disorders human brain	brain	human	Parikshak NN, Swarup V, Belgard TG, et al. Genome-wide changes in lncRNA, splicing, and regional gene expression patterns in autism. Nature. 2016;540(7633):423-427. doi:10.1038/nature20612	402
50	Dup15q>Ctrl	RNAseq genes higher in Dup15q compared to Ctrl	Parikshak et al., 2016	Neuropsychiatric & Neurodevelopmental Disorders human brain	brain	human	Parikshak NN, Swarup V, Belgard TG, et al. Genome-wide changes in lncRNA, splicing, and regional gene expression patterns in autism. Nature. 2016;540(7633):423-427. doi:10.1038/nature20612	177
51	E14.5 MG GF<SPF	genes with lower expression in germ free mice compared to specific pathogen free mice at E14.5	Thion et al., 2018	Microglia Development	microglia	mouse	Thion MS, Low D, Silvin A, et al. Microbiome Influences Prenatal and Adult Microglia in a Sex-Specific Manner. Cell. 2018. doi:10.1016/j.cell.2017.11.042	6
52	E14.5 MG GF>SPF	genes with higher expression in germ free mice compared to specific pathogen free mice at E14.5	Thion et al., 2018	Microglia Development	microglia	mouse	Thion MS, Low D, Silvin A, et al. Microbiome Influences Prenatal and Adult Microglia in a Sex-Specific Manner. Cell. 2018. doi:10.1016/j.cell.2017.11.042	10
53	E16 Hdac1/2 KO MG < WT	Differentially expressed genes with lower expression in Hdac1/2 KO MG compared to WT at embryonic day 16	Datta, et al., 2018	Microglia	microglia	mouse	Datta M, Staszewski O, Raschi E, et al. Histone Deacetylases 1 and 2 Regulate Microglia Function during Development, Homeostasis, and Neurodegeneration in a Context-Dependent Manner. Immunity. 2018;48(3):514-529.e6. doi:10.1016/j.immuni.2018.02.016	157
54	E16 Hdac1/2 KO MG > WT	Differentially expressed genes with higher expression in Hdac1/2 KO MG compared to WT at embryonic day 16	Datta, et al., 2018	Microglia	microglia	mouse	Datta M, Staszewski O, Raschi E, et al. Histone Deacetylases 1 and 2 Regulate Microglia Function during Development, Homeostasis, and Neurodegeneration in a Context-Dependent Manner. Immunity. 2018;48(3):514-529.e6. doi:10.1016/j.immuni.2018.02.016	81
55	E18 vs P14 female MG	RNAseq differentially expressed genes E18 vs P14 female	Hanamsagar et al., 2017	Microglia Development	microglia	mouse	Hanamsagar R, Alter MD, Block CS, Sullivan H, Bolton JL, Bilbo SD. Generation of a microglial developmental index in mice and in humans reveals a sex difference in maturation and immune reactivity. Glia. 2017;65(9):1504-1520. doi:10.1002/glia.23176	7017
56	E18 vs P14 male MG	RNAseq differentially expressed genes E18 vs P14 male	Hanamsagar et al., 2017	Microglia Development	microglia	mouse	Hanamsagar R, Alter MD, Block CS, Sullivan H, Bolton JL, Bilbo SD. Generation of a microglial developmental index in mice and in humans reveals a sex difference in maturation and immune reactivity. Glia. 2017;65(9):1504-1520. doi:10.1002/glia.23176	6373
57	E18 vs P4 female MG	RNAseq differentially expressed genes E18 vs P4 female	Hanamsagar et al., 2017	Microglia Development	microglia	mouse	Hanamsagar R, Alter MD, Block CS, Sullivan H, Bolton JL, Bilbo SD. Generation of a microglial developmental index in mice and in humans reveals a sex difference in maturation and immune reactivity. Glia. 2017;65(9):1504-1520. doi:10.1002/glia.23176	3508
58	E18 vs P4 male MG	RNAseq differentially expressed genes E18 vs P4 male	Hanamsagar et al., 2017	Microglia Development	microglia	mouse	Hanamsagar R, Alter MD, Block CS, Sullivan H, Bolton JL, Bilbo SD. Generation of a microglial developmental index in mice and in humans reveals a sex difference in maturation and immune reactivity. Glia. 2017;65(9):1504-1520. doi:10.1002/glia.23176	2975
59	E18 vs P60 female MG	RNAseq differentially expressed genes E18 vs P60 female	Hanamsagar et al., 2017	Microglia Development	microglia	mouse	Hanamsagar R, Alter MD, Block CS, Sullivan H, Bolton JL, Bilbo SD. Generation of a microglial developmental index in mice and in humans reveals a sex difference in maturation and immune reactivity. Glia. 2017;65(9):1504-1520. doi:10.1002/glia.23176	7254
60	E18 vs P60 male MG	RNAseq differentially expressed genes E18 vs P60 male	Hanamsagar et al., 2017	Microglia Development	microglia	mouse	Hanamsagar R, Alter MD, Block CS, Sullivan H, Bolton JL, Bilbo SD. Generation of a microglial developmental index in mice and in humans reveals a sex difference in maturation and immune reactivity. Glia. 2017;65(9):1504-1520. doi:10.1002/glia.23176	5749
61	E18.5 MG Female GF>SPF	genes with higher expression in female germ free mice compared to specific pathogen free mice at E18.5	Thion et al., 2018	Microglia Development	microglia	mouse	Thion MS, Low D, Silvin A, et al. Microbiome Influences Prenatal and Adult Microglia in a Sex-Specific Manner. Cell. 2018. doi:10.1016/j.cell.2017.11.042	12
62	E18.5 MG Female SPF>GF	genes with higher expression in female specific pathogen free mice compared to germ free mice at E18.5	Thion et al., 2018	Microglia Development	microglia	mouse	Thion MS, Low D, Silvin A, et al. Microbiome Influences Prenatal and Adult Microglia in a Sex-Specific Manner. Cell. 2018. doi:10.1016/j.cell.2017.11.042	5
63	E18.5 MG Female>Male	genes with higher expression in females compared to males at E18.5	Thion et al., 2018	Microglia Development	microglia	mouse	Thion MS, Low D, Silvin A, et al. Microbiome Influences Prenatal and Adult Microglia in a Sex-Specific Manner. Cell. 2018. doi:10.1016/j.cell.2017.11.042	265
64	E18.5 MG GF>SPF	genes with higher expression in germ free mice compared to specific pathogen free mice at E18.5	Thion et al., 2018	Microglia Development	microglia	mouse	Thion MS, Low D, Silvin A, et al. Microbiome Influences Prenatal and Adult Microglia in a Sex-Specific Manner. Cell. 2018. doi:10.1016/j.cell.2017.11.042	20
65	E18.5 MG Male GF>SPF	genes with higher expression in male germ free mice compared to specific pathogen free mice at E18.5	Thion et al., 2018	Microglia Development	microglia	mouse	Thion MS, Low D, Silvin A, et al. Microbiome Influences Prenatal and Adult Microglia in a Sex-Specific Manner. Cell. 2018. doi:10.1016/j.cell.2017.11.042	43
66	E18.5 MG Male SPF>GF	genes with higher expression in male specific pathogen free mice compared to germ free mice at E18.5	Thion et al., 2018	Microglia Development	microglia	mouse	Thion MS, Low D, Silvin A, et al. Microbiome Influences Prenatal and Adult Microglia in a Sex-Specific Manner. Cell. 2018. doi:10.1016/j.cell.2017.11.042	1140
67	E18.5 MG Male<Female	genes with lower expression in male compared to females at E18.5	Thion et al., 2018	Microglia Development	microglia	mouse	Thion MS, Low D, Silvin A, et al. Microbiome Influences Prenatal and Adult Microglia in a Sex-Specific Manner. Cell. 2018. doi:10.1016/j.cell.2017.11.042	10
68	E18.5 MG Male>Female	genes with higher expression in males compared to females at E18.5	Thion et al., 2018	Microglia Development	microglia	mouse	Thion MS, Low D, Silvin A, et al. Microbiome Influences Prenatal and Adult Microglia in a Sex-Specific Manner. Cell. 2018. doi:10.1016/j.cell.2017.11.042	6
69	E18.5 MG SPF>GF	genes with higher expression in specific pathogen free mice compared to germ free mice at E18.5	Thion et al., 2018	Microglia Development	microglia	mouse	Thion MS, Low D, Silvin A, et al. Microbiome Influences Prenatal and Adult Microglia in a Sex-Specific Manner. Cell. 2018. doi:10.1016/j.cell.2017.11.042	15
70	earlyminusMG cluster	Gene cluster with higher expression in early progenitors compared to other microglia developmental timepoints	Matcovitch-Natan, et al., 2016	Microglia Development	microglia	mouse	Matcovitch-Natan O, Winter DR, Giladi A, et al. Microglia development follows a stepwise program to regulate brain homeostasis. Science (80- ). 2016;8670. doi:10.1126/science.aad8670	1208
71	Eed KO < WT MG	genes with lower expression in Eed-deficient (PRC2) stratium microglia vs. WT, TRAP isolation	Ayata, et al., 2018	Microglia	microglia	mouse	Ayata P, Badimon A, Strasburger HJ, et al. Epigenetic regulation of brain region-specific microglia clearance activity. Nat Neurosci. 2018;21(8):1049-1060. doi:10.1038/s41593-018-0192-3	188
72	Eed KO > WT MG	genes with higher expression in Eed-deficient (PRC2) stratium microglia vs. WT, TRAP isolation	Ayata, et al., 2018	Microglia	microglia	mouse	Ayata P, Badimon A, Strasburger HJ, et al. Epigenetic regulation of brain region-specific microglia clearance activity. Nat Neurosci. 2018;21(8):1049-1060. doi:10.1038/s41593-018-0192-3	188
73	FAD vs. FAD-Hdack1/2 KO MG DEGs	WT, FAD Tg, or FAD-Hdac1/2KO double Tg microglia DEGs	Datta, et al., 2018	Microglia	microglia	mouse	Datta M, Staszewski O, Raschi E, et al. Histone Deacetylases 1 and 2 Regulate Microglia Function during Development, Homeostasis, and Neurodegeneration in a Context-Dependent Manner. Immunity. 2018;48(3):514-529.e6. doi:10.1016/j.immuni.2018.02.016	3
74	Female P60 MG LPS vs SAL	RNA sequencing acutely isolated microglia from females 2hours after systemic LPS or Saline injection	Hanamsagar et al., 2017	Microglia	microglia	mouse	Hanamsagar R, Alter MD, Block CS, Sullivan H, Bolton JL, Bilbo SD. Generation of a microglial developmental index in mice and in humans reveals a sex difference in maturation and immune reactivity. Glia. 2017;65(9):1504-1520. doi:10.1002/glia.23176	663
75	FMRP target genes	FMRP HITS-CLIP targets P11-25 male mouse brain	Darnell, et al., 2011	ASD regulators	brain	mouse	Darnell JC, Van Driesche SJ, Zhang C, et al. FMRP stalls ribosomal translocation on mRNAs linked to synaptic function and autism. Cell. 2011;146(2):247-261. doi:10.1016/j.cell.2011.06.013	717
76	Gandal AAD<Ctrl	RNAseq genes lower in Alcohol Abuse compared to controls	Gandal, et al., 2018	Neuropsychiatric & Neurodevelopmental Disorders human brain	brain	human	Gandal MJ, Haney J, Parikshak N, Leppa V, Horvath S, Geschwind DH. Shared molecular neuropathology across major psychiatric disorders parallels polygenic overlap. Science (80- ). 2018;693(February):693-697. doi:10.1101/040022	443
77	Gandal AAD>Ctrl	RNAseq genes higher in Alcohol Abuse compared to controls	Gandal, et al., 2018	Neuropsychiatric & Neurodevelopmental Disorders human brain	brain	human	Gandal MJ, Haney J, Parikshak N, Leppa V, Horvath S, Geschwind DH. Shared molecular neuropathology across major psychiatric disorders parallels polygenic overlap. Science (80- ). 2018;693(February):693-697. doi:10.1101/040022	431
78	Gandal ASD<Ctrl	RNASeq genes lower in ASD comparted to controls	Gandal, et al., 2018	Neuropsychiatric & Neurodevelopmental Disorders human brain	brain	human	Gandal MJ, Haney J, Parikshak N, Leppa V, Horvath S, Geschwind DH. Shared molecular neuropathology across major psychiatric disorders parallels polygenic overlap. Science (80- ). 2018;693(February):693-697. doi:10.1101/040022	1360
79	Gandal ASD>Ctrl	RNASeq genes higher in ASD comparted to controls	Gandal, et al., 2018	Neuropsychiatric & Neurodevelopmental Disorders human brain	brain	human	Gandal MJ, Haney J, Parikshak N, Leppa V, Horvath S, Geschwind DH. Shared molecular neuropathology across major psychiatric disorders parallels polygenic overlap. Science (80- ). 2018;693(February):693-697. doi:10.1101/040022	1074
80	Gandal BD<Ctrl	RNASeq genes lower in Biopolar Disorder comparted to controls	Gandal, et al., 2018	Neuropsychiatric & Neurodevelopmental Disorders human brain	brain	human	Gandal MJ, Haney J, Parikshak N, Leppa V, Horvath S, Geschwind DH. Shared molecular neuropathology across major psychiatric disorders parallels polygenic overlap. Science (80- ). 2018;693(February):693-697. doi:10.1101/040022	258
81	Gandal BD>Ctrl	RNASeq genes higher in Biopolar Disorder comparted to controls	Gandal, et al., 2018	Neuropsychiatric & Neurodevelopmental Disorders human brain	brain	human	Gandal MJ, Haney J, Parikshak N, Leppa V, Horvath S, Geschwind DH. Shared molecular neuropathology across major psychiatric disorders parallels polygenic overlap. Science (80- ). 2018;693(February):693-697. doi:10.1101/040022	254
82	Gandal IBD<Ctrl	RNASeq genes lower in Irritable Bowel Disease comparted to controls	Gandal, et al., 2018	Neuropsychiatric & Neurodevelopmental Disorders human brain	brain	human	Gandal MJ, Haney J, Parikshak N, Leppa V, Horvath S, Geschwind DH. Shared molecular neuropathology across major psychiatric disorders parallels polygenic overlap. Science (80- ). 2018;693(February):693-697. doi:10.1101/040022	4648
83	Gandal IBD>Ctrl	RNASeq genes higher in Irritable Bowel Disease comparted to controls	Gandal, et al., 2018	Neuropsychiatric & Neurodevelopmental Disorders human brain	brain	human	Gandal MJ, Haney J, Parikshak N, Leppa V, Horvath S, Geschwind DH. Shared molecular neuropathology across major psychiatric disorders parallels polygenic overlap. Science (80- ). 2018;693(February):693-697. doi:10.1101/040022	4354
84	Gandal MDD<Ctrl	RNASeq genes lower in Major Depressive Disorder comparted to controls	Gandal, et al., 2018	Neuropsychiatric & Neurodevelopmental Disorders human brain	brain	human	Gandal MJ, Haney J, Parikshak N, Leppa V, Horvath S, Geschwind DH. Shared molecular neuropathology across major psychiatric disorders parallels polygenic overlap. Science (80- ). 2018;693(February):693-697. doi:10.1101/040022	136
85	Gandal MDD>Ctrl	RNASeq genes higher in Major Depressive Disorder comparted to controls	Gandal, et al., 2018	Neuropsychiatric & Neurodevelopmental Disorders human brain	brain	human	Gandal MJ, Haney J, Parikshak N, Leppa V, Horvath S, Geschwind DH. Shared molecular neuropathology across major psychiatric disorders parallels polygenic overlap. Science (80- ). 2018;693(February):693-697. doi:10.1101/040022	177
86	Gandal SCZ<Ctrl	RNASeq genes lower in Schizophrenia comparted to controls	Gandal, et al., 2018	Neuropsychiatric & Neurodevelopmental Disorders human brain	brain	human	Gandal MJ, Haney J, Parikshak N, Leppa V, Horvath S, Geschwind DH. Shared molecular neuropathology across major psychiatric disorders parallels polygenic overlap. Science (80- ). 2018;693(February):693-697. doi:10.1101/040022	1183
87	Gandal SCZ>Ctrl	RNASeq genes higher in Schizophrenia comparted to controls	Gandal, et al., 2018	Neuropsychiatric & Neurodevelopmental Disorders human brain	brain	human	Gandal MJ, Haney J, Parikshak N, Leppa V, Horvath S, Geschwind DH. Shared molecular neuropathology across major psychiatric disorders parallels polygenic overlap. Science (80- ). 2018;693(February):693-697. doi:10.1101/040022	841
88	geneModules ASD	WGCNA gene expression modules ASD gene enriched	Gandal, et al., 2018	Neuropsychiatric & Neurodevelopmental Disorders human brain	brain	human	Gandal MJ, Haney J, Parikshak N, Leppa V, Horvath S, Geschwind DH. Shared molecular neuropathology across major psychiatric disorders parallels polygenic overlap. Science (80- ). 2018;693(February):693-697. doi:10.1101/040022	2630
89	geneModules ASD & BD	WGCNA gene expression modules ASD & BD gene enriched	Gandal, et al., 2018	Neuropsychiatric & Neurodevelopmental Disorders human brain	brain	human	Gandal MJ, Haney J, Parikshak N, Leppa V, Horvath S, Geschwind DH. Shared molecular neuropathology across major psychiatric disorders parallels polygenic overlap. Science (80- ). 2018;693(February):693-697. doi:10.1101/040022	1711
90	geneModules ASD & SCZ	WGCNA gene expression modules ASD & SCZ gene enriched	Gandal, et al., 2018	Neuropsychiatric & Neurodevelopmental Disorders human brain	brain	human	Gandal MJ, Haney J, Parikshak N, Leppa V, Horvath S, Geschwind DH. Shared molecular neuropathology across major psychiatric disorders parallels polygenic overlap. Science (80- ). 2018;693(February):693-697. doi:10.1101/040022	4689
91	geneModules BD	WGCNA gene expression modules BD gene enriched	Gandal, et al., 2018	Neuropsychiatric & Neurodevelopmental Disorders human brain	brain	human	Gandal MJ, Haney J, Parikshak N, Leppa V, Horvath S, Geschwind DH. Shared molecular neuropathology across major psychiatric disorders parallels polygenic overlap. Science (80- ). 2018;693(February):693-697. doi:10.1101/040022	290
92	geneModules not significant	WGCNA gene expression modules no enrichment	Gandal, et al., 2018	Neuropsychiatric & Neurodevelopmental Disorders human brain	brain	human	Gandal MJ, Haney J, Parikshak N, Leppa V, Horvath S, Geschwind DH. Shared molecular neuropathology across major psychiatric disorders parallels polygenic overlap. Science (80- ). 2018;693(February):693-697. doi:10.1101/040022	658
93	geneModules SCZ	WGCNA gene expression modules SCZ gene enriched	Gandal, et al., 2018	Neuropsychiatric & Neurodevelopmental Disorders human brain	brain	human	Gandal MJ, Haney J, Parikshak N, Leppa V, Horvath S, Geschwind DH. Shared molecular neuropathology across major psychiatric disorders parallels polygenic overlap. Science (80- ). 2018;693(February):693-697. doi:10.1101/040022	629
94	geneModules SCZ & ASD & BD	WGCNA gene expression modules ASD & SCZ & BD gene enriched	Gandal, et al., 2018	Neuropsychiatric & Neurodevelopmental Disorders human brain	brain	human	Gandal MJ, Haney J, Parikshak N, Leppa V, Horvath S, Geschwind DH. Shared molecular neuropathology across major psychiatric disorders parallels polygenic overlap. Science (80- ). 2018;693(February):693-697. doi:10.1101/040022	1244
95	geneModules SCZ & BD	WGCNA gene expression modules SCZ & BD gene enriched	Gandal, et al., 2018	Neuropsychiatric & Neurodevelopmental Disorders human brain	brain	human	Gandal MJ, Haney J, Parikshak N, Leppa V, Horvath S, Geschwind DH. Shared molecular neuropathology across major psychiatric disorders parallels polygenic overlap. Science (80- ). 2018;693(February):693-697. doi:10.1101/040022	893
96	genes with LGD mutations in ASD	Likely gene disrupting mutation (LGD) in ASD	Iossifov, et al., 2014	ASD genetics	blood	human	Iossifov I, O ’roak BJ, Sanders SJ, et al. The contribution of de novo coding mutations to autism spectrum disorder. Nature. 2014;000(515):216-221. doi:10.1038/nature13908	377
97	genes with LGD mutations in ID	Likely gene disrupting mutation (LGD) in ID	Iossifov, et al., 2014	ASD genetics	blood	human	Iossifov I, O ’roak BJ, Sanders SJ, et al. The contribution of de novo coding mutations to autism spectrum disorder. Nature. 2014;000(515):216-221. doi:10.1038/nature13908	32
98	Germ Free<Ctrl	genes with lower expression in microglia from mice in a germ free environment compared to standard housing	Erny, et al. 2015	Microglia	microglia	mouse	Erny D, De Angelis ALH, Jaitin D, et al. Host microbiota constantly control maturation and function of microglia in the CNS. Nat Neurosci. 2015;18(7):965-977. doi:10.1038/nn.4030	112
99	Germ Free>Ctrl	genes with higher expression in microglia from mice in a germ free environment compared to standard housing	Erny, et al. 2015	Microglia	microglia	mouse	Erny D, De Angelis ALH, Jaitin D, et al. Host microbiota constantly control maturation and function of microglia in the CNS. Nat Neurosci. 2015;18(7):965-977. doi:10.1038/nn.4030	137
100	Gupta ASD<Ctrl	RNASeq genes lower in ASD comparted to controls	Gupta, et al., 2014	Neuropsychiatric & Neurodevelopmental Disorders human brain	brain	human	Gupta S, Ellis SE, Ashar FN, et al. Transcriptome analysis reveals dysregulation of innate immune response genes and neuronal activity-dependent genes in autism. Nat Commun. 2014;5:5748. doi:10.1038/ncomms6748	999
101	Gupta ASD>Ctrl	RNASeq genes higher in ASD comparted to controls	Gupta, et al., 2014	Neuropsychiatric & Neurodevelopmental Disorders human brain	brain	human	Gupta S, Ellis SE, Ashar FN, et al. Transcriptome analysis reveals dysregulation of innate immune response genes and neuronal activity-dependent genes in autism. Nat Commun. 2014;5:5748. doi:10.1038/ncomms6748	858
102	Human microglia signature genes	Genes with >10-fold-higher average expression in microglia compared to cortex	Gosselin, et al. 217	Microglia	microglia	human	Gosselin D, Skola D, Coufal NG, et al. An environment-dependent transcriptional network specifies human microglia identity. Science (80- ). 2017;Jun 23(356):6344. http://science.sciencemag.org/content/early/2017/05/24/science.aal3222.full. Accessed May 30, 2017.	990
103	ID genes	SysID currated database of ID genes	Kochinke et al., 2016	ASD genetics	blood	human	Kochinke K, Zweier C, Nijhof B, et al. Systematic Phenomics Analysis Deconvolutes Genes Mutated in Intellectual Disability into Biologically Coherent Modules. Am J Hum Genet. 2016;98(1):149-164. doi:10.1016/j.ajhg.2015.11.024	642
104	Incr MG with Neuron activation	higher expression in microglia from striatum with neuronal activation CNO	Badimon et al., 2020	Microglia	microglia	mouse	Badimon A, Strasburger HJ, Ayata P, et al. Negative feedback control of neuronal activity by microglia. Nat 2020 5867829. 2020;586(7829):417-423. doi:10.1038/s41586-020-2777-8	170
105	Incr MG with Neuron silencing	higher expression in microglia from striatum with neuronal silencing	Badimon et al., 2020	Microglia	microglia	mouse	Badimon A, Strasburger HJ, Ayata P, et al. Negative feedback control of neuronal activity by microglia. Nat 2020 5867829. 2020;586(7829):417-423. doi:10.1038/s41586-020-2777-8	205
106	Increase expression with age	DEGs positively associated with human age	Galatro et al. 2017	Microglia	microglia	human	Galatro TF, Holtman IR, Lerario AM, et al. Transcriptomic analysis of purified human cortical microglia reveals age-associated changes. Nat Neurosci. 2017;20(8):1162. doi:10.1038/nn.4597	212
107	Known ID	Known genes related to intellectual disability in humans	Gilissen, et al., 2014	ASD genetics	blood	human	Gilissen C, Hehir-Kwa JY, Thung D, et al. Genome sequencing identifies major causes of severe intellectual disability. Nature. 2014;511(7509):344-347. doi:10.1038/nature13394	542
108	LGD Recurrent	LGD recurrant mutations in ASD	Iossifov, et al., 2014	ASD genetics	blood	human	Iossifov I, O ’roak BJ, Sanders SJ, et al. The contribution of de novo coding mutations to autism spectrum disorder. Nature. 2014;000(515):216-221. doi:10.1038/nature13908	27
109	LPS < PBS MG	lower expression in microglia 16hrs after injection of 100ng LPS	Krasemann, et al., 2018	Microglia	microglia	mouse	Krasemann S, Madore C, Cialic R, et al. The TREM2-APOE pathway drives the transcriptional phenotype of dysfunctional microglia in neurodegenerative diseases. Immunity. 2017;47(3):566. doi:10.1016/J.IMMUNI.2017.08.008	191
110	LPS > PBS MG	higher expression in microglia 16hrs after injection of 100ng LPS	Krasemann, et al., 2018	Microglia	microglia	mouse	Krasemann S, Madore C, Cialic R, et al. The TREM2-APOE pathway drives the transcriptional phenotype of dysfunctional microglia in neurodegenerative diseases. Immunity. 2017;47(3):566. doi:10.1016/J.IMMUNI.2017.08.008	42
111	LPS<Ctrl acute	Weighted Gene Co-expression Network meta- analysis multiple microglial RNAseq datasets	Holtman et al., 2015	Microglia	microglia	mouse	Holtman IR, Raj DD, Miller JA, et al. Induction of a common microglia gene expression signature by aging and neurodegenerative conditions: a co-expression meta-analysis. Acta Neuropathol Commun. 2015;3(1):1-18. doi:10.1186/s40478-015-0203-5	1990
112	LPS>Ctrl acute	Weighted Gene Co-expression Network meta- analysis multiple microglial RNAseq datasets	Holtman et al., 2015	Microglia	microglia	mouse	Holtman IR, Raj DD, Miller JA, et al. Induction of a common microglia gene expression signature by aging and neurodegenerative conditions: a co-expression meta-analysis. Acta Neuropathol Commun. 2015;3(1):1-18. doi:10.1186/s40478-015-0203-5	1695
113	LPSx1<LPSx4 post 6 months DEGs	LPSx1<LPSx4 6 month later whole brain DEGs	Wendeln et al., 2018	Microglia	microglia	mouse	Wendeln A-C, Degenhardt K, Kaurani L, et al. Innate immune memory in the brain shapes neurological disease hallmarks. Nature. 2018;556(7701):332-338. doi:10.1038/s41586-018-0023-4	51
114	LPSx1>LPSx4 post 6 months DEGs	LPSx1>LPSx4 6 month later whole brain DEGs	Wendeln et al., 2018	Microglia	microglia	mouse	Wendeln A-C, Degenhardt K, Kaurani L, et al. Innate immune memory in the brain shapes neurological disease hallmarks. Nature. 2018;556(7701):332-338. doi:10.1038/s41586-018-0023-4	64
115	MAA MG DEGs	differentially expressed genes in PND35 Female Microglia from maternal allergic asthma dams compared to vehicle controls	Vogel Ciernia, et al., 2018	Microglia	microglia	mouse	Vogel Ciernia A, Careaga M, LaSalle JM, Ashwood P. Microglia from offspring of dams with allergic asthma exhibit epigenomic alterations in genes dysregulated in autism. Glia. 2018;66(3):505-521. doi:10.1002/glia.23261	152
116	Male P60 MG LPS vs SAL	RNA sequencing acutely isolated microglia from males 2hours after systemic LPS or Saline injection	Hanamsagar et al., 2017	Microglia	microglia	mouse	Hanamsagar R, Alter MD, Block CS, Sullivan H, Bolton JL, Bilbo SD. Generation of a microglial developmental index in mice and in humans reveals a sex difference in maturation and immune reactivity. Glia. 2017;65(9):1504-1520. doi:10.1002/glia.23176	1406
117	MeCP2 het female MG 24wks	differential expression microglia isolated from MeCP2-/+ females 24wks (fully-symptomatic)	Zhao, et al., 2017	Microglia	microglia	mouse	Zhao D, Mokhtari R, Pedrosa E, Birnbaum R, Zheng D, Lachman HM. Transcriptome analysis of microglia in a mouse model of Rett syndrome: differential expression of genes associated with microglia/macrophage activation and cellular stress. Mol Autism. 2017;8(1):17. doi:10.1186/s13229-017-0134-z	64
118	MeCP2 het female MG 5wks	differential expression microglia isolated from MeCP2-/+ females 5wks (pre-symptomatic)	Zhao, et al., 2017	Microglia	microglia	mouse	Zhao D, Mokhtari R, Pedrosa E, Birnbaum R, Zheng D, Lachman HM. Transcriptome analysis of microglia in a mouse model of Rett syndrome: differential expression of genes associated with microglia/macrophage activation and cellular stress. Mol Autism. 2017;8(1):17. doi:10.1186/s13229-017-0134-z	388
119	MeCP2minusy MG symp	differential gene expressoin symptomatic MeCP2-/y null male microglia	Cronk et al., 2015	Microglia	microglia	mouse	Cronk JC, Derecki NC, Ji E, et al. Methyl-CpG Binding Protein 2 Regulates Microglia and Macrophage Gene Expression in Response to Inflammatory Stimuli. Immunity. 2015;42(4):679-691. doi:10.1016/j.immuni.2015.03.013	577
120	Mef2cKO<WT MG	genes with higher expression in Mef2cKO microglia comparted to control microglia	Deczkowska et al. 2018	Microglia	microglia	mouse	Deczkowska A, Matcovitch-Natan O, Tsitsou-Kampeli A, et al. Mef2C restrains microglial inflammatory response and is lost in brain ageing in an IFN-I-dependent manner. Nat Commun. 2017;8(1):717. doi:10.1038/s41467-017-00769-0	322
121	Mef2cKO>WT MG	genes with lower expression in Mef2cKO microglia comparted to control microglia	Deczkowska et al. 2018	Microglia	microglia	mouse	Deczkowska A, Matcovitch-Natan O, Tsitsou-Kampeli A, et al. Mef2C restrains microglial inflammatory response and is lost in brain ageing in an IFN-I-dependent manner. Nat Commun. 2017;8(1):717. doi:10.1038/s41467-017-00769-0	294
122	MGnD signature decreased	neurodegenerative disease signature genes decreased in SOD1, APP, and EAE microglia	Krasemann, et al., 2018	Microglia	microglia	mouse	Krasemann S, Madore C, Cialic R, et al. The TREM2-APOE pathway drives the transcriptional phenotype of dysfunctional microglia in neurodegenerative diseases. Immunity. 2017;47(3):566. doi:10.1016/J.IMMUNI.2017.08.008	66
123	MGnD signature increased	neurodegenerative disease signature genes increased in SOD1, APP, and EAE microglia	Krasemann, et al., 2018	Microglia	microglia	mouse	Krasemann S, Madore C, Cialic R, et al. The TREM2-APOE pathway drives the transcriptional phenotype of dysfunctional microglia in neurodegenerative diseases. Immunity. 2017;47(3):566. doi:10.1016/J.IMMUNI.2017.08.008	24
124	MIA PolyIC GD14 4wk	differential gene expression polyI:C MIA on GD14, whole brain microglia 4wks	Matcovitch-Natan, et al., 2016	Microglia	microglia	mouse	Matcovitch-Natan O, Winter DR, Giladi A, et al. Microglia development follows a stepwise program to regulate brain homeostasis. Science (80- ). 2016;8670. doi:10.1126/science.aad8670	39
125	MIA PolyIC GD14 P0	differential gene expression polyI:C MIA on GD14, whole brain microglia P0	Matcovitch-Natan, et al., 2016	Microglia	microglia	mouse	Matcovitch-Natan O, Winter DR, Giladi A, et al. Microglia development follows a stepwise program to regulate brain homeostasis. Science (80- ). 2016;8670. doi:10.1126/science.aad8670	449
126	MIA PolyIC plus mino<Ctrl	RNA sequencing male P80 isolated microglia, control, PolyIC MIA (GD 15), PolyIC MIA (GD 15) + minocycline (P70_P80 in drinking water)	Mattei, et al. 2017	Microglia	microglia	mouse	Mattei D, Ivanov A, Ferrai C, et al. Maternal immune activation results in complex microglial transcriptome signature in the adult offspring that is reversed by minocycline treatment. Transl Psychiatry. 2017;7(5):e1120. doi:10.1038/tp.2017.80	1
127	MIA PolyIC plus mino<MIA	RNA sequencing male P80 isolated microglia, control, PolyIC MIA (GD 15), PolyIC MIA (GD 15) + minocycline (P70_P80 in drinking water)	Mattei, et al. 2017	Microglia	microglia	mouse	Mattei D, Ivanov A, Ferrai C, et al. Maternal immune activation results in complex microglial transcriptome signature in the adult offspring that is reversed by minocycline treatment. Transl Psychiatry. 2017;7(5):e1120. doi:10.1038/tp.2017.80	310
128	MIA PolyIC plus mino>Ctrl	RNA sequencing male P80 isolated microglia, control, PolyIC MIA (GD 15), PolyIC MIA (GD 15) + minocycline (P70_P80 in drinking water)	Mattei, et al. 2017	Microglia	microglia	mouse	Mattei D, Ivanov A, Ferrai C, et al. Maternal immune activation results in complex microglial transcriptome signature in the adult offspring that is reversed by minocycline treatment. Transl Psychiatry. 2017;7(5):e1120. doi:10.1038/tp.2017.80	14
129	MIA PolyIC plus mino>MIA	RNA sequencing male P80 isolated microglia, control, PolyIC MIA (GD 15), PolyIC MIA (GD 15) + minocycline (P70_P80 in drinking water)	Mattei, et al. 2017	Microglia	microglia	mouse	Mattei D, Ivanov A, Ferrai C, et al. Maternal immune activation results in complex microglial transcriptome signature in the adult offspring that is reversed by minocycline treatment. Transl Psychiatry. 2017;7(5):e1120. doi:10.1038/tp.2017.80	523
130	MIA PolyIC<Ctrl	RNA sequencing male P80 isolated microglia, control, PolyIC MIA (GD 15), PolyIC MIA (GD 15) + minocycline (P70_P80 in drinking water)	Mattei, et al. 2017	Microglia	microglia	mouse	Mattei D, Ivanov A, Ferrai C, et al. Maternal immune activation results in complex microglial transcriptome signature in the adult offspring that is reversed by minocycline treatment. Transl Psychiatry. 2017;7(5):e1120. doi:10.1038/tp.2017.80	682
131	MIA PolyIC>Ctrl	RNA sequencing male P80 isolated microglia, control, PolyIC MIA (GD 15), PolyIC MIA (GD 15) + minocycline (P70_P80 in drinking water)	Mattei, et al. 2017	Microglia	microglia	mouse	Mattei D, Ivanov A, Ferrai C, et al. Maternal immune activation results in complex microglial transcriptome signature in the adult offspring that is reversed by minocycline treatment. Transl Psychiatry. 2017;7(5):e1120. doi:10.1038/tp.2017.80	491
132	microglia < macrophages	DEGs with logFC<3 p<0.001 microglia < macrophages	Galatro et al. 2017	Microglia	microglia	human	Galatro TF, Holtman IR, Lerario AM, et al. Transcriptomic analysis of purified human cortical microglia reveals age-associated changes. Nat Neurosci. 2017;20(8):1162. doi:10.1038/nn.4597	6470
133	microglia < monocytes	DEGs with logFC<3 p<0.001 microglia < monocytes	Galatro et al. 2017	Microglia	microglia	human	Galatro TF, Holtman IR, Lerario AM, et al. Transcriptomic analysis of purified human cortical microglia reveals age-associated changes. Nat Neurosci. 2017;20(8):1162. doi:10.1038/nn.4597	6698
134	microglia > macrophages	DEGs with logFC>3 p<0.001 microglia > macrophages	Galatro et al. 2017	Microglia	microglia	human	Galatro TF, Holtman IR, Lerario AM, et al. Transcriptomic analysis of purified human cortical microglia reveals age-associated changes. Nat Neurosci. 2017;20(8):1162. doi:10.1038/nn.4597	650
135	microglia > monocytes	DEGs with logFC>3 p<0.001 microglia > monocytes	Galatro et al. 2017	Microglia	microglia	human	Galatro TF, Holtman IR, Lerario AM, et al. Transcriptomic analysis of purified human cortical microglia reveals age-associated changes. Nat Neurosci. 2017;20(8):1162. doi:10.1038/nn.4597	690
136	Microglial Sensome	Direct RNA sequencing of microglia from young and aged mice, top 100 genes showing ligand and microbial recognition to sense changes in the environment	Hickman, et al., 2013	Microglia	microglia	mouse	Hickman SE, Kingery ND, Ohsumi TK, et al. The microglial sensome revealed by direct RNA sequencing. Nat Neurosci. 2013;16(12):1896-1905. doi:10.1038/nn.3554	88
137	Miller AD<Ctrl	RNASeq genes lower in Alzheimer's Disease comparted to controls	Miller et al., 2013	Neuropsychiatric & Neurodevelopmental Disorders human brain	brain	human	Miller JA, Woltjer RL, Goodenbour JM, Horvath S, Geschwind DH. Genes and pathways underlying regional and cell type changes in Alzheimer’s disease. Genome Med. 2013;5(5):48. doi:10.1186/gm452	48
138	Miller AD>Ctrl	RNASeq genes higher in Alzheimer's Disease comparted to controls	Miller et al., 2013	Neuropsychiatric & Neurodevelopmental Disorders human brain	brain	human	Miller JA, Woltjer RL, Goodenbour JM, Horvath S, Geschwind DH. Genes and pathways underlying regional and cell type changes in Alzheimer’s disease. Genome Med. 2013;5(5):48. doi:10.1186/gm452	232
139	mir155 KO vs WT phagocytic MG	DEGs in mir155-/- microglia vs WT microglia after cortical injection of apoptotic neurons	Krasemann, et al., 2018	Microglia	microglia	mouse	Krasemann S, Madore C, Cialic R, et al. The TREM2-APOE pathway drives the transcriptional phenotype of dysfunctional microglia in neurodegenerative diseases. Immunity. 2017;47(3):566. doi:10.1016/J.IMMUNI.2017.08.008	39
140	Missense	Missense mutations associated with ASD	Iossifov, et al., 2014	ASD genetics	blood	human	Iossifov I, O ’roak BJ, Sanders SJ, et al. The contribution of de novo coding mutations to autism spectrum disorder. Nature. 2014;000(515):216-221. doi:10.1038/nature13908	1578
141	Missense Recurrent	missense mutations with more than one reurrance in ASD	Iossifov, et al., 2014	ASD genetics	blood	human	Iossifov I, O ’roak BJ, Sanders SJ, et al. The contribution of de novo coding mutations to autism spectrum disorder. Nature. 2014;000(515):216-221. doi:10.1038/nature13908	156
142	MS.GM<Ctrl.GM	Microglia Human MS Grey Matter < Control Grey Matter	Poel et al. 2019	inflammation	microglia	human	Poel M van der, Ulas T, Mizee MR, et al. Transcriptional profiling of human microglia reveals grey–white matter heterogeneity and multiple sclerosis-associated changes. Nat Commun 2019 101. 2019;10(1):1-13. doi:10.1038/s41467-019-08976-7	41
143	MS.GM<MS.WM	Microglia Human MS Grey Matter < MS White Matter	Poel et al. 2019	inflammation	microglia	human	Poel M van der, Ulas T, Mizee MR, et al. Transcriptional profiling of human microglia reveals grey–white matter heterogeneity and multiple sclerosis-associated changes. Nat Commun 2019 101. 2019;10(1):1-13. doi:10.1038/s41467-019-08976-7	409
144	MS.GM>CtrlGM	Microglia Human MS Grey Matter > Control Grey Matter	Poel et al. 2019	inflammation	microglia	human	Poel M van der, Ulas T, Mizee MR, et al. Transcriptional profiling of human microglia reveals grey–white matter heterogeneity and multiple sclerosis-associated changes. Nat Commun 2019 101. 2019;10(1):1-13. doi:10.1038/s41467-019-08976-7	64
145	MS.GM>MS.WM	Microglia Human MS Grey Matter > MS White Matter	Poel et al. 2019	inflammation	microglia	human	Poel M van der, Ulas T, Mizee MR, et al. Transcriptional profiling of human microglia reveals grey–white matter heterogeneity and multiple sclerosis-associated changes. Nat Commun 2019 101. 2019;10(1):1-13. doi:10.1038/s41467-019-08976-7	189
146	MS.WM>Ctrl.WM	Microglia Human MS White Matter > Control White Matter	Poel et al. 2019	inflammation	microglia	human	Poel M van der, Ulas T, Mizee MR, et al. Transcriptional profiling of human microglia reveals grey–white matter heterogeneity and multiple sclerosis-associated changes. Nat Commun 2019 101. 2019;10(1):1-13. doi:10.1038/s41467-019-08976-7	17
147	P0 Hdac1/2 KO MG < WT	Differentially expressed genes with lower expression in Hdac1/2 KO MG compared to WT at Postnatal day 0; deletion embryonic	Datta, et al., 2018	Microglia	microglia	mouse	Datta M, Staszewski O, Raschi E, et al. Histone Deacetylases 1 and 2 Regulate Microglia Function during Development, Homeostasis, and Neurodegeneration in a Context-Dependent Manner. Immunity. 2018;48(3):514-529.e6. doi:10.1016/j.immuni.2018.02.016	372
148	P0 Hdac1/2 KO MG > WT	Differentially expressed genes with higher expression in Hdac1/2 KO MG compared to WT at Postnatal day 0; deletion embryonic	Datta, et al., 2018	Microglia	microglia	mouse	Datta M, Staszewski O, Raschi E, et al. Histone Deacetylases 1 and 2 Regulate Microglia Function during Development, Homeostasis, and Neurodegeneration in a Context-Dependent Manner. Immunity. 2018;48(3):514-529.e6. doi:10.1016/j.immuni.2018.02.016	254
149	P14 FvsM MG	RNAseq differentially expressed genes P14 male vs female	Hanamsagar et al., 2017	Microglia	microglia	mouse	Hanamsagar R, Alter MD, Block CS, Sullivan H, Bolton JL, Bilbo SD. Generation of a microglial developmental index in mice and in humans reveals a sex difference in maturation and immune reactivity. Glia. 2017;65(9):1504-1520. doi:10.1002/glia.23176	4
150	P14 Hdac1/2 KO MG < WT	Differentially expressed genes with lower expression in Hdac1/2 KO MG compared to WT at Postnatal day 14; deletion embryonic	Datta, et al., 2018	Microglia	microglia	mouse	Datta M, Staszewski O, Raschi E, et al. Histone Deacetylases 1 and 2 Regulate Microglia Function during Development, Homeostasis, and Neurodegeneration in a Context-Dependent Manner. Immunity. 2018;48(3):514-529.e6. doi:10.1016/j.immuni.2018.02.016	42
151	P14 Hdac1/2 KO MG > WT	Differentially expressed genes with higher expression in Hdac1/2 KO MG compared to WT at Postnatal day 14; deletion embryonic	Datta, et al., 2018	Microglia	microglia	mouse	Datta M, Staszewski O, Raschi E, et al. Histone Deacetylases 1 and 2 Regulate Microglia Function during Development, Homeostasis, and Neurodegeneration in a Context-Dependent Manner. Immunity. 2018;48(3):514-529.e6. doi:10.1016/j.immuni.2018.02.016	1203
152	P14 vs P60 female MG	RNAseq differentially expressed genes P14 vs P60 female	Hanamsagar et al., 2017	Microglia Development	microglia	mouse	Hanamsagar R, Alter MD, Block CS, Sullivan H, Bolton JL, Bilbo SD. Generation of a microglial developmental index in mice and in humans reveals a sex difference in maturation and immune reactivity. Glia. 2017;65(9):1504-1520. doi:10.1002/glia.23176	2651
153	P14 vs P60 male MG	RNAseq differentially expressed genes P14 vs P60 male	Hanamsagar et al., 2017	Microglia Development	microglia	mouse	Hanamsagar R, Alter MD, Block CS, Sullivan H, Bolton JL, Bilbo SD. Generation of a microglial developmental index in mice and in humans reveals a sex difference in maturation and immune reactivity. Glia. 2017;65(9):1504-1520. doi:10.1002/glia.23176	3806
154	P4 vs P14 female MG	RNAseq differentially expressed genes P4 vs P14 female	Hanamsagar et al., 2017	Microglia Development	microglia	mouse	Hanamsagar R, Alter MD, Block CS, Sullivan H, Bolton JL, Bilbo SD. Generation of a microglial developmental index in mice and in humans reveals a sex difference in maturation and immune reactivity. Glia. 2017;65(9):1504-1520. doi:10.1002/glia.23176	2418
155	P4 vs P14 male MG	RNAseq differentially expressed genes P4 vs P14 male	Hanamsagar et al., 2017	Microglia Development	microglia	mouse	Hanamsagar R, Alter MD, Block CS, Sullivan H, Bolton JL, Bilbo SD. Generation of a microglial developmental index in mice and in humans reveals a sex difference in maturation and immune reactivity. Glia. 2017;65(9):1504-1520. doi:10.1002/glia.23176	2769
156	P4 vs P60 female MG	RNAseq differentially expressed genes P4 vs P60 female	Hanamsagar et al., 2017	Microglia Development	microglia	mouse	Hanamsagar R, Alter MD, Block CS, Sullivan H, Bolton JL, Bilbo SD. Generation of a microglial developmental index in mice and in humans reveals a sex difference in maturation and immune reactivity. Glia. 2017;65(9):1504-1520. doi:10.1002/glia.23176	3943
157	P4 vs P60 male MG	RNAseq differentially expressed genes P4 vs P60 male	Hanamsagar et al., 2017	Microglia Development	microglia	mouse	Hanamsagar R, Alter MD, Block CS, Sullivan H, Bolton JL, Bilbo SD. Generation of a microglial developmental index in mice and in humans reveals a sex difference in maturation and immune reactivity. Glia. 2017;65(9):1504-1520. doi:10.1002/glia.23176	3085
158	P45 Hdac1/2 KO MG < WT	Differentially expressed genes with lower expression in Hdac1/2 KO MG compared to WT at Postnatal day 45; deletion embryonic	Datta, et al., 2018	Microglia	microglia	mouse	Datta M, Staszewski O, Raschi E, et al. Histone Deacetylases 1 and 2 Regulate Microglia Function during Development, Homeostasis, and Neurodegeneration in a Context-Dependent Manner. Immunity. 2018;48(3):514-529.e6. doi:10.1016/j.immuni.2018.02.016	8
159	P45 Hdac1/2 KO MG > WT	Differentially expressed genes with higher expression in Hdac1/2 KO MG compared to WT at Postnatal day 45; deletion embryonic	Datta, et al., 2018	Microglia	microglia	mouse	Datta M, Staszewski O, Raschi E, et al. Histone Deacetylases 1 and 2 Regulate Microglia Function during Development, Homeostasis, and Neurodegeneration in a Context-Dependent Manner. Immunity. 2018;48(3):514-529.e6. doi:10.1016/j.immuni.2018.02.016	146
160	P60 MG ABX Female>Male	genes with higher expression in female compared to male antibiotic treated mice at P60	Thion et al., 2018	Microglia Development	microglia	mouse	Thion MS, Low D, Silvin A, et al. Microbiome Influences Prenatal and Adult Microglia in a Sex-Specific Manner. Cell. 2018. doi:10.1016/j.cell.2017.11.042	1
161	P60 MG ABX Male>Female	genes with higher expression in male ompared to female antibiotic treated mice at P60	Thion et al., 2018	Microglia Development	microglia	mouse	Thion MS, Low D, Silvin A, et al. Microbiome Influences Prenatal and Adult Microglia in a Sex-Specific Manner. Cell. 2018. doi:10.1016/j.cell.2017.11.042	6
162	P60 MG ABX>SPF	genes with higher expression in antibiotic treated mice compared to specific pathogen free mice at P60	Thion et al., 2018	Microglia Development	microglia	mouse	Thion MS, Low D, Silvin A, et al. Microbiome Influences Prenatal and Adult Microglia in a Sex-Specific Manner. Cell. 2018. doi:10.1016/j.cell.2017.11.042	29
163	P60 MG Female ABX>SPF	genes with higher expression in female antibiotic treated mice compared to specific pathogen free mice at P60	Thion et al., 2018	Microglia Development	microglia	mouse	Thion MS, Low D, Silvin A, et al. Microbiome Influences Prenatal and Adult Microglia in a Sex-Specific Manner. Cell. 2018. doi:10.1016/j.cell.2017.11.042	17
164	P60 MG Female GF>SPF	genes with higher expression in female germ free mice compared to specific pathogen free mice at P60	Thion et al., 2018	Microglia Development	microglia	mouse	Thion MS, Low D, Silvin A, et al. Microbiome Influences Prenatal and Adult Microglia in a Sex-Specific Manner. Cell. 2018. doi:10.1016/j.cell.2017.11.042	212
165	P60 MG Female SPF>ABX	genes with higher expression in female specific pathogen free mice compared to antibiotic treated mice at P60	Thion et al., 2018	Microglia Development	microglia	mouse	Thion MS, Low D, Silvin A, et al. Microbiome Influences Prenatal and Adult Microglia in a Sex-Specific Manner. Cell. 2018. doi:10.1016/j.cell.2017.11.042	21
166	P60 MG Female SPF>GF	genes with higher expression in female specific pathogen free mice compared to germ free mice at P60	Thion et al., 2018	Microglia Development	microglia	mouse	Thion MS, Low D, Silvin A, et al. Microbiome Influences Prenatal and Adult Microglia in a Sex-Specific Manner. Cell. 2018. doi:10.1016/j.cell.2017.11.042	183
167	P60 MG GF Female>Male	genes with higher expression in female compared to male germ free mice at P60	Thion et al., 2018	Microglia Development	microglia	mouse	Thion MS, Low D, Silvin A, et al. Microbiome Influences Prenatal and Adult Microglia in a Sex-Specific Manner. Cell. 2018. doi:10.1016/j.cell.2017.11.042	313
168	P60 MG GF Male>Female	genes with higher expression in male compared to female germ free mice at P60	Thion et al., 2018	Microglia Development	microglia	mouse	Thion MS, Low D, Silvin A, et al. Microbiome Influences Prenatal and Adult Microglia in a Sex-Specific Manner. Cell. 2018. doi:10.1016/j.cell.2017.11.042	67
169	P60 MG GF>SPF	genes with higher expression in germ free mice compared to specific pathogen free mice at P60	Thion et al., 2018	Microglia Development	microglia	mouse	Thion MS, Low D, Silvin A, et al. Microbiome Influences Prenatal and Adult Microglia in a Sex-Specific Manner. Cell. 2018. doi:10.1016/j.cell.2017.11.042	18
170	P60 MG Male ABX>SPF	genes with higher expression in male antibiotic treated mice compared to specific pathogen free mice at P60	Thion et al., 2018	Microglia Development	microglia	mouse	Thion MS, Low D, Silvin A, et al. Microbiome Influences Prenatal and Adult Microglia in a Sex-Specific Manner. Cell. 2018. doi:10.1016/j.cell.2017.11.042	49
171	P60 MG Male GF>SPF	genes with higher expression in male germ free mice compared to specific pathogen free mice at P60	Thion et al., 2018	Microglia Development	microglia	mouse	Thion MS, Low D, Silvin A, et al. Microbiome Influences Prenatal and Adult Microglia in a Sex-Specific Manner. Cell. 2018. doi:10.1016/j.cell.2017.11.042	11
172	P60 MG Male SPF>ABX	genes with higher expression in male specific pathogen free mice compared to antibiotic treated mice at P60	Thion et al., 2018	Microglia Development	microglia	mouse	Thion MS, Low D, Silvin A, et al. Microbiome Influences Prenatal and Adult Microglia in a Sex-Specific Manner. Cell. 2018. doi:10.1016/j.cell.2017.11.042	38
173	P60 MG Male SPF>GF	genes with higher expression in male specific pathogen free mice compared to germ free mice at P60	Thion et al., 2018	Microglia Development	microglia	mouse	Thion MS, Low D, Silvin A, et al. Microbiome Influences Prenatal and Adult Microglia in a Sex-Specific Manner. Cell. 2018. doi:10.1016/j.cell.2017.11.042	10
174	P60 MG SPF Female>Male	genes with higher expression in female compared to male specific pathogen free mice at P60	Thion et al., 2018	Microglia Development	microglia	mouse	Thion MS, Low D, Silvin A, et al. Microbiome Influences Prenatal and Adult Microglia in a Sex-Specific Manner. Cell. 2018. doi:10.1016/j.cell.2017.11.042	320
175	P60 MG SPF Male>Female	genes with higher expression in male compared to female specific pathogen free mice at P60	Thion et al., 2018	Microglia Development	microglia	mouse	Thion MS, Low D, Silvin A, et al. Microbiome Influences Prenatal and Adult Microglia in a Sex-Specific Manner. Cell. 2018. doi:10.1016/j.cell.2017.11.042	193
176	P60 MG SPF>ABX	genes with higher expression in specific pathogen free mice compared to antibiotic treated mice at P60	Thion et al., 2018	Microglia Development	microglia	mouse	Thion MS, Low D, Silvin A, et al. Microbiome Influences Prenatal and Adult Microglia in a Sex-Specific Manner. Cell. 2018. doi:10.1016/j.cell.2017.11.042	32
177	P60 MG SPF>GF	genes with higher expression in specific pathogen free mice compared to germ free mice at P60	Thion et al., 2018	Microglia Development	microglia	mouse	Thion MS, Low D, Silvin A, et al. Microbiome Influences Prenatal and Adult Microglia in a Sex-Specific Manner. Cell. 2018. doi:10.1016/j.cell.2017.11.042	16
178	P60 MvsF LPS	RNAseq from adult (P60) male vs female mice 2hrs after LPS injection	Hanamsagar et al., 2017	Microglia	microglia	mouse	Hanamsagar R, Alter MD, Block CS, Sullivan H, Bolton JL, Bilbo SD. Generation of a microglial developmental index in mice and in humans reveals a sex difference in maturation and immune reactivity. Glia. 2017;65(9):1504-1520. doi:10.1002/glia.23176	2
179	Parikshak ASD<Ctrl	RNAseq genes with lower expression in ASD compared to controls	Parikshak et al., 2016	Neuropsychiatric & Neurodevelopmental Disorders human brain	brain	human	Parikshak NN, Swarup V, Belgard TG, et al. Genome-wide changes in lncRNA, splicing, and regional gene expression patterns in autism. Nature. 2016;540(7633):423-427. doi:10.1038/nature20612	549
180	Parikshak ASD>Ctrl	RNAseq genes with higher expression in ASD compared to controls	Parikshak et al., 2016	Neuropsychiatric & Neurodevelopmental Disorders human brain	brain	human	Parikshak NN, Swarup V, Belgard TG, et al. Genome-wide changes in lncRNA, splicing, and regional gene expression patterns in autism. Nature. 2016;540(7633):423-427. doi:10.1038/nature20612	568
181	PBS<LPSx1 post 6 months DEGs	PBS<LPSx1 6 month later whole brain DEGs	Wendeln et al., 2018	Microglia	microglia	mouse	Wendeln A-C, Degenhardt K, Kaurani L, et al. Innate immune memory in the brain shapes neurological disease hallmarks. Nature. 2018;556(7701):332-338. doi:10.1038/s41586-018-0023-4	114
182	PBS<LPSx4 post 6 months DEGs	PBS<LPSx4 6 month later whole brain DEGs	Wendeln et al., 2018	Microglia	microglia	mouse	Wendeln A-C, Degenhardt K, Kaurani L, et al. Innate immune memory in the brain shapes neurological disease hallmarks. Nature. 2018;556(7701):332-338. doi:10.1038/s41586-018-0023-4	226
183	PBS>LPSx1 post 6 months DEGs	PBS>LPSx1 6 month later whole brain DEGs	Wendeln et al., 2018	Microglia	microglia	mouse	Wendeln A-C, Degenhardt K, Kaurani L, et al. Innate immune memory in the brain shapes neurological disease hallmarks. Nature. 2018;556(7701):332-338. doi:10.1038/s41586-018-0023-4	136
184	PBS>LPSx4 post 6 months DEGs	PBS>LPSx4 6 month later whole brain DEGs	Wendeln et al., 2018	Microglia	microglia	mouse	Wendeln A-C, Degenhardt K, Kaurani L, et al. Innate immune memory in the brain shapes neurological disease hallmarks. Nature. 2018;556(7701):332-338. doi:10.1038/s41586-018-0023-4	235
185	PLI>0.9	Exome Aggregation Consortium	Lek, et al., 2016	Neuropsychiatric & Neurodevelopmental Disorders human brain	blood	human	Lek M, Karczewski KJ, Minikel E V., et al. Analysis of protein-coding genetic variation in 60,706 humans. Nature. 2016;536(7616):285-291. doi:10.1038/nature19057	3378
186	preminusMG cluster	Gene cluster with higher expression in pre-microglia progenitors compared to other microglia developmental timepoints	Matcovitch-Natan, et al., 2016	Microglia Development	microglia	mouse	Matcovitch-Natan O, Winter DR, Giladi A, et al. Microglia development follows a stepwise program to regulate brain homeostasis. Science (80- ). 2016;8670. doi:10.1126/science.aad8670	550
187	PrimedMG Down	Weighted Gene Co-expression Network meta-analysis multiple microglial RNAseq datasets	Holtman et al., 2015	Microglia	microglia	mouse	Holtman IR, Raj DD, Miller JA, et al. Induction of a common microglia gene expression signature by aging and neurodegenerative conditions: a co-expression meta-analysis. Acta Neuropathol Commun. 2015;3(1):1-18. doi:10.1186/s40478-015-0203-5	189
188	PrimedMG UP	Weighted Gene Co-expression Network meta-analysis multiple microglial RNAseq datasets	Holtman et al., 2015	Microglia	microglia	mouse	Holtman IR, Raj DD, Miller JA, et al. Induction of a common microglia gene expression signature by aging and neurodegenerative conditions: a co-expression meta-analysis. Acta Neuropathol Commun. 2015;3(1):1-18. doi:10.1186/s40478-015-0203-5	268
189	PU 1 ChipSeq Targets	ChIPseq target genes	Satoh, et al., 2014	Microglia	macrophage	mouse	Satoh J, Asahina N, Kitano S, Kino Y. A Comprehensive Profile of ChIP-Seq-Based PU.1/Spi1 Target Genes in Microglia. Gene Regul Syst Bio. 2014;8:127. doi:10.4137/GRSB.S19711	4572
190	Ramified > Amoeboid MG	DEGs with higher expression in ramified vs. amoeboid microglia	Parakalan et al. 2012	Microglia	microglia	rat	Parakalan R, Jiang B, Nimmi B, et al. Transcriptome analysis of amoeboid and ramified microglia isolated from the corpus callosum of rat brain. BMC Neurosci 2012 131. 2012;13(1):1-20. doi:10.1186/1471-2202-13-64	542
191	Recovery EAE vs. CTRL spinal cord MG	DEGs in EAE vs. CTRL spinal cord microglia in recovery, nanostring array	Krasemann, et al., 2018	Microglia	microglia spinal cord	mouse	Krasemann S, Madore C, Cialic R, et al. The TREM2-APOE pathway drives the transcriptional phenotype of dysfunctional microglia in neurodegenerative diseases. Immunity. 2017;47(3):566. doi:10.1016/J.IMMUNI.2017.08.008	146
192	Rett human brain DE genes	Rnaseq & microarray DE genes RTT	Lin et al., 2016	Neuropsychiatric & Neurodevelopmental Disorders human brain	brain	human	Lin P, Nicholls L, Assareh H, et al. Transcriptome analysis of human brain tissue identifies reduced expression of complement complex C1Q Genes in Rett syndrome. BMC Genomics. 2016;17(1):427. doi:10.1186/s12864-016-2746-7	228
193	Sal1delMG<Ctrl	Sal1del MG < Control MG adult array	Buttgereit et al. 2016	Microglia	microglia	mouse	Buttgereit A, Lelios I, Yu X, et al. Sall1 is a transcriptional regulator defining microglia identity and function. Nat Immunol. 2016. doi:10.1038/ni.3585	215
194	Sal1delMG>Ctrl	Sal1delMG>Ctrl	Buttgereit et al. 2016	Microglia	microglia	mouse	Buttgereit A, Lelios I, Yu X, et al. Sall1 is a transcriptional regulator defining microglia identity and function. Nat Immunol. 2016. doi:10.1038/ni.3585	303
195	Sanders High Risk ASD	65 high confidence ASD risk genes	Sanders, et al., 2015	ASD genetics	blood	human	Sanders SJ, He X, Willsey AJ, et al. Insights into Autism Spectrum Disorder Genomic Architecture and Biology from 71 Risk Loci. Neuron. 2015;87(6):1215-1233. doi:10.1016/j.neuron.2015.09.016	65
196	Schizophrenia LGD	LGD mutations linked to schizophrenia	Iossifov, et al., 2014	ASD genetics	blood	human	Iossifov I, O ’roak BJ, Sanders SJ, et al. The contribution of de novo coding mutations to autism spectrum disorder. Nature. 2014;000(515):216-221. doi:10.1038/nature13908	107
197	SCZ NCrnas	SCZ Differentially Expressed non-coding RNAs	Gandal, et al., 2018b	Neuropsychiatric & Neurodevelopmental Disorders human brain	brain	human	Gandal MJ, Zhang P, Hadjimichael E, et al. Transcriptome-wide isoform-level dysregulation in ASD, schizophrenia, and bipolar disorder. Science (80- ). 2018;362(6420):eaat8127. doi:10.1126/science.aat8127	644
198	SFARI High Confidence	Currated database	https://gene.sfari.org/	ASD genetics	blood	human	https://gene.sfari.org/	11
199	SFARI Hypothesized	Currated database	https://gene.sfari.org/	ASD genetics	blood	human	https://gene.sfari.org/	161
200	SFARI Minimal	Currated database	https://gene.sfari.org/	ASD genetics	blood	human	https://gene.sfari.org/	439
201	SFARI Strong Candidate	Currated database	https://gene.sfari.org/	ASD genetics	blood	human	https://gene.sfari.org/	51
202	SFARI Suggestive	Currated database	https://gene.sfari.org/	ASD genetics	blood	human	https://gene.sfari.org/	170
203	SFARI Syndromic	Currated database	https://gene.sfari.org/	ASD genetics	blood	human	https://gene.sfari.org/	178
204	State 1 GW 9 to -11 microglia, phagocytosis, activation and glycolysis	SC-RNAseq State 1 Gestational week 9 to -11 microglia, phagocytosis, activation and glycolysis	Kracht et al. 2020	Microglia	microglia	human	Kracht L, Borggrewe M, Eskandar S, et al. Human fetal microglia acquire homeostatic immune-sensing properties early in development. Science (80- ). 2020;369(6503):530-537. doi:10.1126/science.aba5906	286
205	State 2 oxidative phosphorylation, cell cycle, and the immediate-early response	SC-RNAseq State 2 oxidative phosphorylation, cell cycle, and the immediate-early response	Kracht et al. 2020	Microglia	microglia	human	Kracht L, Borggrewe M, Eskandar S, et al. Human fetal microglia acquire homeostatic immune-sensing properties early in development. Science (80- ). 2020;369(6503):530-537. doi:10.1126/science.aba5906	64
206	State 3	SC-RNAseq State 3	Kracht et al. 2020	Microglia	microglia	human	Kracht L, Borggrewe M, Eskandar S, et al. Human fetal microglia acquire homeostatic immune-sensing properties early in development. Science (80- ). 2020;369(6503):530-537. doi:10.1126/science.aba5906	13
207	State 4 oxidative phosphorylation, cell cycle, and the immediate-early response	SC-RNAseq State 4 oxidative phosphorylation, cell cycle, and the immediate-early response	Kracht et al. 2020	Microglia	microglia	human	Kracht L, Borggrewe M, Eskandar S, et al. Human fetal microglia acquire homeostatic immune-sensing properties early in development. Science (80- ). 2020;369(6503):530-537. doi:10.1126/science.aba5906	5
208	State 6 oxidative phosphorylation, cell cycle, and the immediate-early response	SC-RNAseq State 6 oxidative phosphorylation, cell cycle, and the immediate-early response	Kracht et al. 2020	Microglia	microglia	human	Kracht L, Borggrewe M, Eskandar S, et al. Human fetal microglia acquire homeostatic immune-sensing properties early in development. Science (80- ). 2020;369(6503):530-537. doi:10.1126/science.aba5906	63
209	State 7 GW 12 to -18 microglia, homeostatic sensome markers	SC-RNAseq State 7 Gestational week 12 to -18 microglia, homeostatic sensome markers	Kracht et al. 2020	Microglia	microglia	human	Kracht L, Borggrewe M, Eskandar S, et al. Human fetal microglia acquire homeostatic immune-sensing properties early in development. Science (80- ). 2020;369(6503):530-537. doi:10.1126/science.aba5906	76
210	WT vs. FAD Tg MG DEGs	WT, FAD Tg, or FAD-Hdac1/2KO double Tg microglia DEGs	Datta, et al., 2018	Microglia	microglia	mouse	Datta M, Staszewski O, Raschi E, et al. Histone Deacetylases 1 and 2 Regulate Microglia Function during Development, Homeostasis, and Neurodegeneration in a Context-Dependent Manner. Immunity. 2018;48(3):514-529.e6. doi:10.1016/j.immuni.2018.02.016	5
211	WT vs. FAD-Hdack1/2 KO MG DEGs	WT, FAD Tg, or FAD-Hdac1/2KO double Tg microglia DEGs	Datta, et al., 2018	Microglia	microglia	mouse	Datta M, Staszewski O, Raschi E, et al. Histone Deacetylases 1 and 2 Regulate Microglia Function during Development, Homeostasis, and Neurodegeneration in a Context-Dependent Manner. Immunity. 2018;48(3):514-529.e6. doi:10.1016/j.immuni.2018.02.016	7
212	Young<Old MG	3 month MG < 22 month MG RNAseq	Deczkowska et al. 2018	Microglia	microglia	mouse	Deczkowska A, Matcovitch-Natan O, Tsitsou-Kampeli A, et al. Mef2C restrains microglial inflammatory response and is lost in brain ageing in an IFN-I-dependent manner. Nat Commun. 2017;8(1):717. doi:10.1038/s41467-017-00769-0	365
213	Young>Old MG	3 month MG > 22 month MG RNAseq	Deczkowska et al. 2018	Microglia	microglia	mouse	Deczkowska A, Matcovitch-Natan O, Tsitsou-Kampeli A, et al. Mef2C restrains microglial inflammatory response and is lost in brain ageing in an IFN-I-dependent manner. Nat Commun. 2017;8(1):717. doi:10.1038/s41467-017-00769-0	295
214	YS cluster	Gene cluster with higher expression in Yolk Sac progenitors compared to other microglia developmental timepoints	Matcovitch-Natan, et al., 2016	Microglia Development	microglia	mouse	Matcovitch-Natan O, Winter DR, Giladi A, et al. Microglia development follows a stepwise program to regulate brain homeostasis. Science (80- ). 2016;8670. doi:10.1126/science.aad8670	346
