# Supplementary material for: MGEnrichment: A web application for microglia gene list enrichment analysis
Source: PLoS Comput Biol. 2021 Nov 17;17(11):e1009160. doi: 10.1371/journal.pcbi.1009160 (PMC8598070; doi:10.1371/journal.pcbi.1009160)
Supplement: S2 Table — Sheet 1: ASD>CTRL_DEGs_Datasets. Includes the input dataset containing the human and mouse Ensembl IDs for genes identified across 2 out of 3 human brain RNA-seq studies comparing brain samples from ASD and Controls. DEGs show higher expression in ASD compared to Control samples. Human IDs were converted to mouse IDs using BioMart. Sheet 2: ASD<CTRL_DEGs_Datasets. Includes the input dataset containing the human and mouse Ensembl IDs for genes identified across 2 out of 3 human brain RNA-seq studies comparing brain samples from ASD and Controls. DEGs show lower expression in ASD compared to Control samples. Human IDs were converted to mouse IDs using BioMart. Sheet 3: Human ASD>CTRL Results. FDR filtered (q<0.05) enrichment results are shown for all significant enrichments between ASD>CTRL DEGs and gene lists in the MGEnrichment database run using human Ensembl IDs from Sheet 1. Sheet 4: Human ASD<CTRL Results. FDR filtered (q<0.05) enrichment results are shown for all significant enrichments between ASD<CTRL DEGs and gene lists in the MGEnrichment database run using human Ensembl IDs from Sheet 2. Sheet 5: Mouse ASD>CTRL Results. FDR filtered (q<0.05) enrichment results are shown for all significant enrichments between ASD>CTRL DEGs and gene lists in the MGEnrichment database run using mouse Ensembl IDs from Sheet 1. Sheet 6: Mouse ASD<CTRL Results. FDR filtered (q<0.05) enrichment results are shown for all significant enrichments between ASD<CTRL DEGs and gene lists in the MGEnrichment database run using mouse Ensembl IDs from Sheet 2. (XLSX) [file pcbi.1009160.s002.xlsx]

## Sheet: ASD>CTRL_DEGs_Datasets
Human ensembl_gene_id	Mouse ensembl_gene_id
ENSG00000002586	ENSMUSG00000000001
ENSG00000002933	ENSMUSG00000000078
ENSG00000003989	ENSMUSG00000000103
ENSG00000006652	ENSMUSG00000000149
ENSG00000008394	ENSMUSG00000000247
ENSG00000010327	ENSMUSG00000000567
ENSG00000011304	ENSMUSG00000000579
ENSG00000013364	ENSMUSG00000000794
ENSG00000015285	ENSMUSG00000000827
ENSG00000018408	ENSMUSG00000001156
ENSG00000019991	ENSMUSG00000001473
ENSG00000025039	ENSMUSG00000001627
ENSG00000026025	ENSMUSG00000002227
ENSG00000026103	ENSMUSG00000002233
ENSG00000034152	ENSMUSG00000002475
ENSG00000035862	ENSMUSG00000002985
ENSG00000056972	ENSMUSG00000003161
ENSG00000058262	ENSMUSG00000003849
ENSG00000058668	ENSMUSG00000004040
ENSG00000059728	ENSMUSG00000004951
ENSG00000064655	ENSMUSG00000005054
ENSG00000065135	ENSMUSG00000005103
ENSG00000065534	ENSMUSG00000005413
ENSG00000065978	ENSMUSG00000005483
ENSG00000067082	ENSMUSG00000006019
ENSG00000067182	ENSMUSG00000006056
ENSG00000067955	ENSMUSG00000006456
ENSG00000069702	ENSMUSG00000006705
ENSG00000070366	ENSMUSG00000007039
ENSG00000070495	ENSMUSG00000008090
ENSG00000071127	ENSMUSG00000008393
ENSG00000072682	ENSMUSG00000008540
ENSG00000073712	ENSMUSG00000008575
ENSG00000073921	ENSMUSG00000009291
ENSG00000074410	ENSMUSG00000009406
ENSG00000075142	ENSMUSG00000010095
ENSG00000075702	ENSMUSG00000010751
ENSG00000076685	ENSMUSG00000013622
ENSG00000077150	ENSMUSG00000013698
ENSG00000077312	ENSMUSG00000014361
ENSG00000082898	ENSMUSG00000014778
ENSG00000084073	ENSMUSG00000015120
ENSG00000084652	ENSMUSG00000015243
ENSG00000085719	ENSMUSG00000015575
ENSG00000088280	ENSMUSG00000016239
ENSG00000090060	ENSMUSG00000016526
ENSG00000090776	ENSMUSG00000016528
ENSG00000092969	ENSMUSG00000017466
ENSG00000095739	ENSMUSG00000017754
ENSG00000097033	ENSMUSG00000017897
ENSG00000099377	ENSMUSG00000018899
ENSG00000099875	ENSMUSG00000018906
ENSG00000100292	ENSMUSG00000018920
ENSG00000100644	ENSMUSG00000018932
ENSG00000100979	ENSMUSG00000019178
ENSG00000101150	ENSMUSG00000019564
ENSG00000101327	ENSMUSG00000019842
ENSG00000101938	ENSMUSG00000019916
ENSG00000102393	ENSMUSG00000019947
ENSG00000102580	ENSMUSG00000020121
ENSG00000102805	ENSMUSG00000020190
ENSG00000103275	ENSMUSG00000020205
ENSG00000103528	ENSMUSG00000020250
ENSG00000103642	ENSMUSG00000020290
ENSG00000103966	ENSMUSG00000020326
ENSG00000104447	ENSMUSG00000020362
ENSG00000105372	ENSMUSG00000020368
ENSG00000105559	ENSMUSG00000020473
ENSG00000105697	ENSMUSG00000020572
ENSG00000105835	ENSMUSG00000020591
ENSG00000105939	ENSMUSG00000020593
ENSG00000106080	ENSMUSG00000020611
ENSG00000106211	ENSMUSG00000020653
ENSG00000106278	ENSMUSG00000020811
ENSG00000106346	ENSMUSG00000020844
ENSG00000106624	ENSMUSG00000020961
ENSG00000106689	ENSMUSG00000021109
ENSG00000107104	ENSMUSG00000021111
ENSG00000107249	ENSMUSG00000021127
ENSG00000108107	ENSMUSG00000021248
ENSG00000109814	ENSMUSG00000021750
ENSG00000109846	ENSMUSG00000021770
ENSG00000109861	ENSMUSG00000021871
ENSG00000110492	ENSMUSG00000021998
ENSG00000111321	ENSMUSG00000022037
ENSG00000111666	ENSMUSG00000022125
ENSG00000111817	ENSMUSG00000022136
ENSG00000113300	ENSMUSG00000022253
ENSG00000113328	ENSMUSG00000022261
ENSG00000113369	ENSMUSG00000022439
ENSG00000113657	ENSMUSG00000022508
ENSG00000113732	ENSMUSG00000022836
ENSG00000113916	ENSMUSG00000022863
ENSG00000114698	ENSMUSG00000022912
ENSG00000114738	ENSMUSG00000022952
ENSG00000114978	ENSMUSG00000022967
ENSG00000115461	ENSMUSG00000023067
ENSG00000116017	ENSMUSG00000023367
ENSG00000116473	ENSMUSG00000024014
ENSG00000116729	ENSMUSG00000024232
ENSG00000116815	ENSMUSG00000024501
ENSG00000117519	ENSMUSG00000024778
ENSG00000118496	ENSMUSG00000024965
ENSG00000118508	ENSMUSG00000025041
ENSG00000118705	ENSMUSG00000025161
ENSG00000119314	ENSMUSG00000025171
ENSG00000119408	ENSMUSG00000025225
ENSG00000119922	ENSMUSG00000025283
ENSG00000120063	ENSMUSG00000025666
ENSG00000120885	ENSMUSG00000025812
ENSG00000120889	ENSMUSG00000025921
ENSG00000121039	ENSMUSG00000025950
ENSG00000121274	ENSMUSG00000026107
ENSG00000122729	ENSMUSG00000026185
ENSG00000122884	ENSMUSG00000026344
ENSG00000124762	ENSMUSG00000026463
ENSG00000124766	ENSMUSG00000026535
ENSG00000125089	ENSMUSG00000026566
ENSG00000125347	ENSMUSG00000026656
ENSG00000125398	ENSMUSG00000026728
ENSG00000125520	ENSMUSG00000026749
ENSG00000126709	ENSMUSG00000026880
ENSG00000126767	ENSMUSG00000027078
ENSG00000127022	ENSMUSG00000027087
ENSG00000127418	ENSMUSG00000027239
ENSG00000127952	ENSMUSG00000027293
ENSG00000129116	ENSMUSG00000027366
ENSG00000130066	ENSMUSG00000027400
ENSG00000130203	ENSMUSG00000027642
ENSG00000130208	ENSMUSG00000027737
ENSG00000130303	ENSMUSG00000027803
ENSG00000130309	ENSMUSG00000027935
ENSG00000130766	ENSMUSG00000028057
ENSG00000131873	ENSMUSG00000028173
ENSG00000131941	ENSMUSG00000028214
ENSG00000131981	ENSMUSG00000028228
ENSG00000132002	ENSMUSG00000028273
ENSG00000132329	ENSMUSG00000028278
ENSG00000133048	ENSMUSG00000028382
ENSG00000133639	ENSMUSG00000028405
ENSG00000133789	ENSMUSG00000028527
ENSG00000133812	ENSMUSG00000028565
ENSG00000134324	ENSMUSG00000028639
ENSG00000134531	ENSMUSG00000028709
ENSG00000134815	ENSMUSG00000028864
ENSG00000134962	ENSMUSG00000028893
ENSG00000135723	ENSMUSG00000029195
ENSG00000136167	ENSMUSG00000029201
ENSG00000136436	ENSMUSG00000029287
ENSG00000137193	ENSMUSG00000029313
ENSG00000137285	ENSMUSG00000029826
ENSG00000137693	ENSMUSG00000030082
ENSG00000137801	ENSMUSG00000030208
ENSG00000138085	ENSMUSG00000030339
ENSG00000138413	ENSMUSG00000030341
ENSG00000138448	ENSMUSG00000030432
ENSG00000138594	ENSMUSG00000030494
ENSG00000138600	ENSMUSG00000030560
ENSG00000138964	ENSMUSG00000030609
ENSG00000139289	ENSMUSG00000030681
ENSG00000139832	ENSMUSG00000030717
ENSG00000140022	ENSMUSG00000030847
ENSG00000140830	ENSMUSG00000031015
ENSG00000141526	ENSMUSG00000031129
ENSG00000142089	ENSMUSG00000031165
ENSG00000142166	ENSMUSG00000031207
ENSG00000142227	ENSMUSG00000031217
ENSG00000142961	ENSMUSG00000031266
ENSG00000143036	ENSMUSG00000031283
ENSG00000143226	ENSMUSG00000031328
ENSG00000143384	ENSMUSG00000031504
ENSG00000143479	ENSMUSG00000031596
ENSG00000143545	ENSMUSG00000031610
ENSG00000143603	ENSMUSG00000031723
ENSG00000143622	ENSMUSG00000031765
ENSG00000144476	ENSMUSG00000031885
ENSG00000144802	ENSMUSG00000032060
ENSG00000145012	ENSMUSG00000032369
ENSG00000146112	ENSMUSG00000032370
ENSG00000146411	ENSMUSG00000032372
ENSG00000146425	ENSMUSG00000032373
ENSG00000146535	ENSMUSG00000032374
ENSG00000147027	ENSMUSG00000032377
ENSG00000147065	ENSMUSG00000032577
ENSG00000147862	ENSMUSG00000032609
ENSG00000148175	ENSMUSG00000032640
ENSG00000148498	ENSMUSG00000032656
ENSG00000148841	ENSMUSG00000032702
ENSG00000149781	ENSMUSG00000033306
ENSG00000150347	ENSMUSG00000034353
ENSG00000150551	ENSMUSG00000034520
ENSG00000151012	ENSMUSG00000034522
ENSG00000151929	ENSMUSG00000034573
ENSG00000152049	ENSMUSG00000034595
ENSG00000152620	ENSMUSG00000034807
ENSG00000152952	ENSMUSG00000035356
ENSG00000153048	ENSMUSG00000036402
ENSG00000153208	ENSMUSG00000036478
ENSG00000154640	ENSMUSG00000036553
ENSG00000155363	ENSMUSG00000036779
ENSG00000155366	ENSMUSG00000036880
ENSG00000156587	ENSMUSG00000036943
ENSG00000156671	ENSMUSG00000036995
ENSG00000158201	ENSMUSG00000037020
ENSG00000158373	ENSMUSG00000037062
ENSG00000159216	ENSMUSG00000037321
ENSG00000159403	ENSMUSG00000037490
ENSG00000160199	ENSMUSG00000037613
ENSG00000160213	ENSMUSG00000037621
ENSG00000160691	ENSMUSG00000037712
ENSG00000161638	ENSMUSG00000037762
ENSG00000161921	ENSMUSG00000037849
ENSG00000162413	ENSMUSG00000038069
ENSG00000162433	ENSMUSG00000038074
ENSG00000162496	ENSMUSG00000038290
ENSG00000162599	ENSMUSG00000038371
ENSG00000162734	ENSMUSG00000038521
ENSG00000162889	ENSMUSG00000038612
ENSG00000163110	ENSMUSG00000038679
ENSG00000163346	ENSMUSG00000039159
ENSG00000163565	ENSMUSG00000039239
ENSG00000163629	ENSMUSG00000039361
ENSG00000163879	ENSMUSG00000039497
ENSG00000164066	ENSMUSG00000039865
ENSG00000164106	ENSMUSG00000039997
ENSG00000164674	ENSMUSG00000040152
ENSG00000164761	ENSMUSG00000040212
ENSG00000164949	ENSMUSG00000040428
ENSG00000165029	ENSMUSG00000040564
ENSG00000165030	ENSMUSG00000040952
ENSG00000165449	ENSMUSG00000041831
ENSG00000165886	ENSMUSG00000041959
ENSG00000166128	ENSMUSG00000042228
ENSG00000167315	ENSMUSG00000042286
ENSG00000167693	ENSMUSG00000042289
ENSG00000168003	ENSMUSG00000042613
ENSG00000168309	ENSMUSG00000042626
ENSG00000168394	ENSMUSG00000042707
ENSG00000168461	ENSMUSG00000043131
ENSG00000168564	ENSMUSG00000043207
ENSG00000168610	ENSMUSG00000043263
ENSG00000168874	ENSMUSG00000043969
ENSG00000168883	ENSMUSG00000044337
ENSG00000168899	ENSMUSG00000045092
ENSG00000169006	ENSMUSG00000045136
ENSG00000169439	ENSMUSG00000045362
ENSG00000170348	ENSMUSG00000045466
ENSG00000170370	ENSMUSG00000045551
ENSG00000170458	ENSMUSG00000045932
ENSG00000170989	ENSMUSG00000046667
ENSG00000171051	ENSMUSG00000046718
ENSG00000172059	ENSMUSG00000046982
ENSG00000172216	ENSMUSG00000047330
ENSG00000172380	ENSMUSG00000047407
ENSG00000172493	ENSMUSG00000047648
ENSG00000173559	ENSMUSG00000048399
ENSG00000173926	ENSMUSG00000049130
ENSG00000174021	ENSMUSG00000049516
ENSG00000175556	ENSMUSG00000050335
ENSG00000176014	ENSMUSG00000050440
ENSG00000176046	ENSMUSG00000051306
ENSG00000177119	ENSMUSG00000051439
ENSG00000177426	ENSMUSG00000051550
ENSG00000177606	ENSMUSG00000052137
ENSG00000179119	ENSMUSG00000052684
ENSG00000179314	ENSMUSG00000052942
ENSG00000179981	ENSMUSG00000053110
ENSG00000181019	ENSMUSG00000053211
ENSG00000181026	ENSMUSG00000053841
ENSG00000181804	ENSMUSG00000053931
ENSG00000182326	ENSMUSG00000055150
ENSG00000182963	ENSMUSG00000055172
ENSG00000183255	ENSMUSG00000056305
ENSG00000183808	ENSMUSG00000056501
ENSG00000184500	ENSMUSG00000056515
ENSG00000185201	ENSMUSG00000056749
ENSG00000185650	ENSMUSG00000056962
ENSG00000185909	ENSMUSG00000058056
ENSG00000186470	ENSMUSG00000058420
ENSG00000186591	ENSMUSG00000058587
ENSG00000186918	ENSMUSG00000059493
ENSG00000188001	ENSMUSG00000059498
ENSG00000188158	ENSMUSG00000060002
ENSG00000188313	ENSMUSG00000060798
ENSG00000196139	ENSMUSG00000063727
ENSG00000196924	ENSMUSG00000064210
ENSG00000196935	ENSMUSG00000064246
ENSG00000197405	ENSMUSG00000066026
ENSG00000197747	ENSMUSG00000068417
ENSG00000197965	ENSMUSG00000068748
ENSG00000198431	ENSMUSG00000068798
ENSG00000198535	ENSMUSG00000069114
ENSG00000198805	ENSMUSG00000073002
ENSG00000205189	ENSMUSG00000073489
ENSG00000213722	ENSMUSG00000073490
ENSG00000215717	ENSMUSG00000073700
ENSG00000218891	ENSMUSG00000074139
ENSG00000226608	ENSMUSG00000074794
ENSG00000239306	ENSMUSG00000076431
ENSG00000254087	ENSMUSG00000079343
ENSG00000282854	ENSMUSG00000092074
	ENSMUSG00000095677
	ENSMUSG00000096255
	ENSMUSG00000098470
	ENSMUSG00000114279
	ENSMUSG00000115338
	ENSMUSG00000117975

## Sheet: ASD<CTRL_DEGs_Datasets
Human ensembl_gene_id	Mouse ensembl_gene_id
ENSG00000003147	ENSMUSG00000000103
ENSG00000003987	ENSMUSG00000000131
ENSG00000005022	ENSMUSG00000000154
ENSG00000005448	ENSMUSG00000000168
ENSG00000006015	ENSMUSG00000000605
ENSG00000006071	ENSMUSG00000000738
ENSG00000006432	ENSMUSG00000000959
ENSG00000006530	ENSMUSG00000001054
ENSG00000007047	ENSMUSG00000001270
ENSG00000007168	ENSMUSG00000001285
ENSG00000007237	ENSMUSG00000002326
ENSG00000010295	ENSMUSG00000002496
ENSG00000011295	ENSMUSG00000002820
ENSG00000011523	ENSMUSG00000003072
ENSG00000019505	ENSMUSG00000003411
ENSG00000021645	ENSMUSG00000003808
ENSG00000022355	ENSMUSG00000004267
ENSG00000023228	ENSMUSG00000004996
ENSG00000035687	ENSMUSG00000005510
ENSG00000037757	ENSMUSG00000005716
ENSG00000038274	ENSMUSG00000006050
ENSG00000040341	ENSMUSG00000007564
ENSG00000050438	ENSMUSG00000007783
ENSG00000050748	ENSMUSG00000008892
ENSG00000051382	ENSMUSG00000009535
ENSG00000058335	ENSMUSG00000010803
ENSG00000059588	ENSMUSG00000011114
ENSG00000065609	ENSMUSG00000013236
ENSG00000066248	ENSMUSG00000014164
ENSG00000067365	ENSMUSG00000014873
ENSG00000068438	ENSMUSG00000015476
ENSG00000068971	ENSMUSG00000015961
ENSG00000069696	ENSMUSG00000016319
ENSG00000069966	ENSMUSG00000017167
ENSG00000072422	ENSMUSG00000017485
ENSG00000073464	ENSMUSG00000017978
ENSG00000073578	ENSMUSG00000018126
ENSG00000073910	ENSMUSG00000018189
ENSG00000074590	ENSMUSG00000018548
ENSG00000074706	ENSMUSG00000018865
ENSG00000075415	ENSMUSG00000018999
ENSG00000075945	ENSMUSG00000019080
ENSG00000077097	ENSMUSG00000019146
ENSG00000077254	ENSMUSG00000019158
ENSG00000078668	ENSMUSG00000019194
ENSG00000079785	ENSMUSG00000019210
ENSG00000081803	ENSMUSG00000019826
ENSG00000082397	ENSMUSG00000019849
ENSG00000085377	ENSMUSG00000020032
ENSG00000085788	ENSMUSG00000020261
ENSG00000085832	ENSMUSG00000020366
ENSG00000085978	ENSMUSG00000020430
ENSG00000086717	ENSMUSG00000020431
ENSG00000087053	ENSMUSG00000020732
ENSG00000087470	ENSMUSG00000020745
ENSG00000088538	ENSMUSG00000020894
ENSG00000089053	ENSMUSG00000020978
ENSG00000089280	ENSMUSG00000021047
ENSG00000091127	ENSMUSG00000021087
ENSG00000092096	ENSMUSG00000021124
ENSG00000095059	ENSMUSG00000021194
ENSG00000099624	ENSMUSG00000021340
ENSG00000099910	ENSMUSG00000021368
ENSG00000100029	ENSMUSG00000021460
ENSG00000100151	ENSMUSG00000021577
ENSG00000100347	ENSMUSG00000021587
ENSG00000100362	ENSMUSG00000021795
ENSG00000100568	ENSMUSG00000021884
ENSG00000100604	ENSMUSG00000021913
ENSG00000100726	ENSMUSG00000021936
ENSG00000100938	ENSMUSG00000021991
ENSG00000101079	ENSMUSG00000022035
ENSG00000101460	ENSMUSG00000022199
ENSG00000101654	ENSMUSG00000022307
ENSG00000101945	ENSMUSG00000022338
ENSG00000102103	ENSMUSG00000022437
ENSG00000102181	ENSMUSG00000022454
ENSG00000102978	ENSMUSG00000022523
ENSG00000103035	ENSMUSG00000022722
ENSG00000103197	ENSMUSG00000022750
ENSG00000103512	ENSMUSG00000022789
ENSG00000104490	ENSMUSG00000023032
ENSG00000105251	ENSMUSG00000023942
ENSG00000105321	ENSMUSG00000024044
ENSG00000105426	ENSMUSG00000024127
ENSG00000105568	ENSMUSG00000024142
ENSG00000105711	ENSMUSG00000024170
ENSG00000105928	ENSMUSG00000024215
ENSG00000106123	ENSMUSG00000024269
ENSG00000106603	ENSMUSG00000024350
ENSG00000107643	ENSMUSG00000024526
ENSG00000108395	ENSMUSG00000024527
ENSG00000108797	ENSMUSG00000024579
ENSG00000109184	ENSMUSG00000024735
ENSG00000109670	ENSMUSG00000024767
ENSG00000110107	ENSMUSG00000024777
ENSG00000110171	ENSMUSG00000024901
ENSG00000110628	ENSMUSG00000024911
ENSG00000111344	ENSMUSG00000024941
ENSG00000111652	ENSMUSG00000024948
ENSG00000111667	ENSMUSG00000025092
ENSG00000111674	ENSMUSG00000025190
ENSG00000111731	ENSMUSG00000025228
ENSG00000112293	ENSMUSG00000025237
ENSG00000112365	ENSMUSG00000025410
ENSG00000112759	ENSMUSG00000025437
ENSG00000113966	ENSMUSG00000025496
ENSG00000114279	ENSMUSG00000025920
ENSG00000114626	ENSMUSG00000025968
ENSG00000114757	ENSMUSG00000025986
ENSG00000114999	ENSMUSG00000026036
ENSG00000115073	ENSMUSG00000026188
ENSG00000115234	ENSMUSG00000026202
ENSG00000115365	ENSMUSG00000026245
ENSG00000115514	ENSMUSG00000026259
ENSG00000115525	ENSMUSG00000026289
ENSG00000115840	ENSMUSG00000026576
ENSG00000116120	ENSMUSG00000026585
ENSG00000116133	ENSMUSG00000026915
ENSG00000116151	ENSMUSG00000027010
ENSG00000116221	ENSMUSG00000027134
ENSG00000116584	ENSMUSG00000027220
ENSG00000116750	ENSMUSG00000027346
ENSG00000117152	ENSMUSG00000027386
ENSG00000117625	ENSMUSG00000027394
ENSG00000118402	ENSMUSG00000027411
ENSG00000120053	ENSMUSG00000027430
ENSG00000120533	ENSMUSG00000027524
ENSG00000120645	ENSMUSG00000027602
ENSG00000120696	ENSMUSG00000027634
ENSG00000123643	ENSMUSG00000027668
ENSG00000124205	ENSMUSG00000027674
ENSG00000124664	ENSMUSG00000027827
ENSG00000124702	ENSMUSG00000027834
ENSG00000125122	ENSMUSG00000027894
ENSG00000125772	ENSMUSG00000028059
ENSG00000125821	ENSMUSG00000028086
ENSG00000125827	ENSMUSG00000028102
ENSG00000125901	ENSMUSG00000028161
ENSG00000127824	ENSMUSG00000028266
ENSG00000128039	ENSMUSG00000028399
ENSG00000128298	ENSMUSG00000028439
ENSG00000129351	ENSMUSG00000028523
ENSG00000129636	ENSMUSG00000028552
ENSG00000129691	ENSMUSG00000028613
ENSG00000130193	ENSMUSG00000028622
ENSG00000130540	ENSMUSG00000028838
ENSG00000130734	ENSMUSG00000029049
ENSG00000130748	ENSMUSG00000029060
ENSG00000131100	ENSMUSG00000029088
ENSG00000131373	ENSMUSG00000029146
ENSG00000131462	ENSMUSG00000029153
ENSG00000131779	ENSMUSG00000029276
ENSG00000132182	ENSMUSG00000029405
ENSG00000132718	ENSMUSG00000029472
ENSG00000133134	ENSMUSG00000029544
ENSG00000133661	ENSMUSG00000029551
ENSG00000134779	ENSMUSG00000029598
ENSG00000135316	ENSMUSG00000029602
ENSG00000135324	ENSMUSG00000029757
ENSG00000135336	ENSMUSG00000029804
ENSG00000135709	ENSMUSG00000029821
ENSG00000135972	ENSMUSG00000029861
ENSG00000136002	ENSMUSG00000029869
ENSG00000136895	ENSMUSG00000029916
ENSG00000137547	ENSMUSG00000029993
ENSG00000137764	ENSMUSG00000030032
ENSG00000137817	ENSMUSG00000030058
ENSG00000138078	ENSMUSG00000030083
ENSG00000138101	ENSMUSG00000030091
ENSG00000138107	ENSMUSG00000030127
ENSG00000138311	ENSMUSG00000030161
ENSG00000138623	ENSMUSG00000030276
ENSG00000138629	ENSMUSG00000030279
ENSG00000138641	ENSMUSG00000030319
ENSG00000138660	ENSMUSG00000030337
ENSG00000138757	ENSMUSG00000030397
ENSG00000138814	ENSMUSG00000030588
ENSG00000139112	ENSMUSG00000030683
ENSG00000139190	ENSMUSG00000030763
ENSG00000139629	ENSMUSG00000030774
ENSG00000139637	ENSMUSG00000030795
ENSG00000139910	ENSMUSG00000030835
ENSG00000139970	ENSMUSG00000030979
ENSG00000140798	ENSMUSG00000031157
ENSG00000141376	ENSMUSG00000031171
ENSG00000141385	ENSMUSG00000031227
ENSG00000141576	ENSMUSG00000031327
ENSG00000142186	ENSMUSG00000031409
ENSG00000142230	ENSMUSG00000031432
ENSG00000143013	ENSMUSG00000031575
ENSG00000143126	ENSMUSG00000031703
ENSG00000143153	ENSMUSG00000031783
ENSG00000143643	ENSMUSG00000031824
ENSG00000144120	ENSMUSG00000031865
ENSG00000144152	ENSMUSG00000031918
ENSG00000144406	ENSMUSG00000032131
ENSG00000144711	ENSMUSG00000032178
ENSG00000144712	ENSMUSG00000032192
ENSG00000144935	ENSMUSG00000032224
ENSG00000145247	ENSMUSG00000032262
ENSG00000145882	ENSMUSG00000032279
ENSG00000145916	ENSMUSG00000032356
ENSG00000145979	ENSMUSG00000032462
ENSG00000146021	ENSMUSG00000032549
ENSG00000147224	ENSMUSG00000032555
ENSG00000147419	ENSMUSG00000032834
ENSG00000148090	ENSMUSG00000032839
ENSG00000148291	ENSMUSG00000033066
ENSG00000149269	ENSMUSG00000033161
ENSG00000150401	ENSMUSG00000033419
ENSG00000150768	ENSMUSG00000033436
ENSG00000151150	ENSMUSG00000033595
ENSG00000151176	ENSMUSG00000033615
ENSG00000151690	ENSMUSG00000033781
ENSG00000151743	ENSMUSG00000033845
ENSG00000152495	ENSMUSG00000034292
ENSG00000152760	ENSMUSG00000034312
ENSG00000153406	ENSMUSG00000034586
ENSG00000153707	ENSMUSG00000034723
ENSG00000154144	ENSMUSG00000034839
ENSG00000154917	ENSMUSG00000034854
ENSG00000155463	ENSMUSG00000034926
ENSG00000155876	ENSMUSG00000035198
ENSG00000156709	ENSMUSG00000035580
ENSG00000157193	ENSMUSG00000035694
ENSG00000157445	ENSMUSG00000036872
ENSG00000157470	ENSMUSG00000036932
ENSG00000157680	ENSMUSG00000036966
ENSG00000157778	ENSMUSG00000036975
ENSG00000157782	ENSMUSG00000036989
ENSG00000158008	ENSMUSG00000037149
ENSG00000158560	ENSMUSG00000037280
ENSG00000159674	ENSMUSG00000037300
ENSG00000159784	ENSMUSG00000037351
ENSG00000161091	ENSMUSG00000037379
ENSG00000161281	ENSMUSG00000037395
ENSG00000162426	ENSMUSG00000037740
ENSG00000162639	ENSMUSG00000037855
ENSG00000163399	ENSMUSG00000037916
ENSG00000163449	ENSMUSG00000038128
ENSG00000163485	ENSMUSG00000038264
ENSG00000163536	ENSMUSG00000038271
ENSG00000163577	ENSMUSG00000038429
ENSG00000163618	ENSMUSG00000038506
ENSG00000163781	ENSMUSG00000038530
ENSG00000164081	ENSMUSG00000038665
ENSG00000164112	ENSMUSG00000038860
ENSG00000164332	ENSMUSG00000039067
ENSG00000164742	ENSMUSG00000039154
ENSG00000164830	ENSMUSG00000039231
ENSG00000164970	ENSMUSG00000039345
ENSG00000165138	ENSMUSG00000039431
ENSG00000165209	ENSMUSG00000039480
ENSG00000165516	ENSMUSG00000039601
ENSG00000165868	ENSMUSG00000039703
ENSG00000166111	ENSMUSG00000039716
ENSG00000166165	ENSMUSG00000039838
ENSG00000166173	ENSMUSG00000040044
ENSG00000166411	ENSMUSG00000040136
ENSG00000166780	ENSMUSG00000040722
ENSG00000166862	ENSMUSG00000040797
ENSG00000167378	ENSMUSG00000040813
ENSG00000167380	ENSMUSG00000040877
ENSG00000167645	ENSMUSG00000041037
ENSG00000167700	ENSMUSG00000041078
ENSG00000167770	ENSMUSG00000041231
ENSG00000167778	ENSMUSG00000041375
ENSG00000167792	ENSMUSG00000041439
ENSG00000167861	ENSMUSG00000042032
ENSG00000167965	ENSMUSG00000042078
ENSG00000168067	ENSMUSG00000042298
ENSG00000168481	ENSMUSG00000042429
ENSG00000168993	ENSMUSG00000042724
ENSG00000169169	ENSMUSG00000042750
ENSG00000169180	ENSMUSG00000042761
ENSG00000169213	ENSMUSG00000043670
ENSG00000169282	ENSMUSG00000043673
ENSG00000169599	ENSMUSG00000043881
ENSG00000170113	ENSMUSG00000044066
ENSG00000170464	ENSMUSG00000044117
ENSG00000170745	ENSMUSG00000044550
ENSG00000171109	ENSMUSG00000045662
ENSG00000171408	ENSMUSG00000046287
ENSG00000171724	ENSMUSG00000046378
ENSG00000172348	ENSMUSG00000046844
ENSG00000172350	ENSMUSG00000047037
ENSG00000172500	ENSMUSG00000049148
ENSG00000172794	ENSMUSG00000049303
ENSG00000173227	ENSMUSG00000049562
ENSG00000173726	ENSMUSG00000050071
ENSG00000174365	ENSMUSG00000050148
ENSG00000174516	ENSMUSG00000050192
ENSG00000174842	ENSMUSG00000050605
ENSG00000174938	ENSMUSG00000050705
ENSG00000174939	ENSMUSG00000050830
ENSG00000175203	ENSMUSG00000051359
ENSG00000175395	ENSMUSG00000051674
ENSG00000175426	ENSMUSG00000052456
ENSG00000176194	ENSMUSG00000052833
ENSG00000176454	ENSMUSG00000052949
ENSG00000176473	ENSMUSG00000052981
ENSG00000176490	ENSMUSG00000053025
ENSG00000178425	ENSMUSG00000053211
ENSG00000178982	ENSMUSG00000054034
ENSG00000179115	ENSMUSG00000055567
ENSG00000180881	ENSMUSG00000055720
ENSG00000181789	ENSMUSG00000056091
ENSG00000182446	ENSMUSG00000056602
ENSG00000182771	ENSMUSG00000056665
ENSG00000182836	ENSMUSG00000057541
ENSG00000182916	ENSMUSG00000058407
ENSG00000183036	ENSMUSG00000058444
ENSG00000183837	ENSMUSG00000058833
ENSG00000183960	ENSMUSG00000059439
ENSG00000184515	ENSMUSG00000060240
ENSG00000184524	ENSMUSG00000060679
ENSG00000184613	ENSMUSG00000061313
ENSG00000184867	ENSMUSG00000062168
ENSG00000185442	ENSMUSG00000062995
ENSG00000185518	ENSMUSG00000063445
ENSG00000185774	ENSMUSG00000063576
ENSG00000188021	ENSMUSG00000064065
ENSG00000188690	ENSMUSG00000066191
ENSG00000188730	ENSMUSG00000066392
ENSG00000188976	ENSMUSG00000068206
ENSG00000189308	ENSMUSG00000068250
ENSG00000196262	ENSMUSG00000068740
ENSG00000196290	ENSMUSG00000068923
ENSG00000196372	ENSMUSG00000070934
ENSG00000196507	ENSMUSG00000071866
ENSG00000196542	ENSMUSG00000072623
ENSG00000196950	ENSMUSG00000074218
ENSG00000197106	ENSMUSG00000074238
ENSG00000197444	ENSMUSG00000078670
ENSG00000197530	ENSMUSG00000079104
ENSG00000197912	ENSMUSG00000079428
ENSG00000198356	ENSMUSG00000085007
ENSG00000198794	ENSMUSG00000086228
ENSG00000198934	ENSMUSG00000090290
ENSG00000204104	ENSMUSG00000093904
ENSG00000204116	ENSMUSG00000095567
ENSG00000204314	ENSMUSG00000103442
ENSG00000204564	ENSMUSG00000115022
ENSG00000204843	ENSMUSG00000116121
ENSG00000204970	ENSMUSG00000118665
ENSG00000205060
ENSG00000205629
ENSG00000213523
ENSG00000213619
ENSG00000214021
ENSG00000215218
ENSG00000215305
ENSG00000220205
ENSG00000225465
ENSG00000241945
ENSG00000246922
ENSG00000254470
ENSG00000278823
ENSG00000283447

## Sheet: Human ASD>CTRL Results
	listname	pvalue	FDR	OR	not_in_both_lists	in_userlist_only	in_database_only	in_both_lists	intersection_gene_symbol	source	description	groups	tissue	Species	full.source
1	Acute EAE vs. CTRL spinal cord MG	1.4658e-05	3.6055e-05	9.55996	66661	294	166	7	STAB1, TIMP2, P4HA1, APOE, PROS1, CXCL16, JUN	Krasemann, et al., 2018	DEGs in EAE vs. CTRL spinal cord microglia in acute disease, nanostring array	Microglia	microglia spinal cord	mouse	Krasemann S, Madore C, Cialic R, et al. The TREM2-APOE pathway drives the transcriptional phenotype of dysfunctional microglia in neurodegenerative diseases. Immunity. 2017;47(3):566. doi:10.1016/J.IMMUNI.2017.08.008
2	adult MG cluster 1	0.0090241	0.015206	3.49149	66440	295	387	6	EFNB1, SOX4, PLTP, ZNF579, TIMP2, FHOD1	Matcovitch-Natan, et al., 2016	Gene cluster with higher expression in adult microglia compared to other microglia developmental timepoints	Microglia Development	microglia	mouse	Matcovitch-Natan O, Winter DR, Giladi A, et al. Microglia development follows a stepwise program to regulate brain homeostasis. Science (80- ). 2016;8670. doi:10.1126/science.aad8670
3	adult MG cluster 2	8.6436e-11	2.9834e-10	9.44271	66432	285	395	16	PKNOX1, PTTG1IP, ASAP3, BTG1, NFIA, LONRF3, MERTK, CHSY1, CD14, KLHDC8B, PBXIP1, IRF1, CXCL16, LPIN1, FCGR2A, JUN	Matcovitch-Natan, et al., 2016	Gene cluster with higher expression in adult microglia compared to other microglia developmental timepoints	Microglia Development	microglia	mouse	Matcovitch-Natan O, Winter DR, Giladi A, et al. Microglia development follows a stepwise program to regulate brain homeostasis. Science (80- ). 2016;8670. doi:10.1126/science.aad8670
4	Amoeboid > Ramified MG	1.9756e-11	7.4172e-11	6.3832	65972	278	855	23	RAB31, NFIB, USP42, RAB8B, UBE2H, DYNLT1, DPYSL3, NEK6, ABCA1, CNOT6, RPL28, TRPS1, UGDH, UBE2I, MPZL1, PAPOLA, GJC1, TUBB2B, CBFB, SLC3A2, IDH1, KLF11, JUN	Parakalan et al. 2012	DEGs with higher expression in amoeboid vs. ramified microglia	Microglia	microglia	rat	Parakalan R, Jiang B, Nimmi B, et al. Transcriptome analysis of amoeboid and ramified microglia isolated from the corpus callosum of rat brain. BMC Neurosci 2012 131. 2012;13(1):1-20. doi:10.1186/1471-2202-13-64
5	Apoe KO vs WT MG	0.0012839	0.0024753	44.687	66817	299	10	2	APOE, CXCL16	Krasemann, et al., 2018	DEGs in Apoe-/- microglia vs WT microglia at baseline	Microglia	microglia	mouse	Krasemann S, Madore C, Cialic R, et al. The TREM2-APOE pathway drives the transcriptional phenotype of dysfunctional microglia in neurodegenerative diseases. Immunity. 2017;47(3):566. doi:10.1016/J.IMMUNI.2017.08.008
6	Apoe KO vs WT phagocytic MG	0.00021498	0.00046945	29.2368	66804	298	23	3	TMEM47, APOE, JUN	Krasemann, et al., 2018	DEGs in Apoe-/- microglia vs WT microglia after cortical injection of apoptotic neurons	Microglia	microglia	mouse	Krasemann S, Madore C, Cialic R, et al. The TREM2-APOE pathway drives the transcriptional phenotype of dysfunctional microglia in neurodegenerative diseases. Immunity. 2017;47(3):566. doi:10.1016/J.IMMUNI.2017.08.008
7	ASD < CTRL MG	0.0036096	0.0064912	24.8317	66809	299	18	2	CD14, SH3TC1	Velmeshev et al., 2019	DEGs with lower expression in ASD microglia vs. CTRL Microglia from human cortex	Microglia	microglia	human	Velmeshev D, Schirmer L, Jung D, et al. Single-cell genomics identifies cell type-specific molecular changes in autism. Science. 2019;364(6441):685-689. doi:10.1126/science.aav8130
8	ASD cortex differentially spliced genes	0.00016596	0.00036995	3.50763	65978	288	849	13	RAB31, TUBB6, RPN2, ASAP3, PICALM, CHPT1, RAP1A, SCRG1, UBE2I, P4HA1, PLSCR4, P4HA2, TXNRD1	Parikshak et al., 2016	Differentially spliced genes in ASD brain	Neuropsychiatric & Neurodevelopmental Disorders human brain	brain	human	Parikshak NN, Swarup V, Belgard TG, et al. Genome-wide changes in lncRNA, splicing, and regional gene expression patterns in autism. Nature. 2016;540(7633):423-427. doi:10.1038/nature20612
9	Candidate ID	0.002576	0.0048784	3.24366	66198	292	629	9	THBS1, ELK1, ITGA5, EMX2, PALLD, WDR62, SLC16A3, ATP2B4, XPO1	Gilissen, et al., 2014	Candiate genes related to intellectual disability in humans	ASD genetics	blood	human	Gilissen C, Hehir-Kwa JY, Thung D, et al. Genome sequencing identifies major causes of severe intellectual disability. Nature. 2014;511(7509):344-347. doi:10.1038/nature13394
10	Cerebellum < Striatum MG	5.1758e-23	2.9148e-22	11.7335	66133	268	694	33	RUNX1, RUNX1, PARVG, LCP1, RAB20, EFNB1, WAS, TUBB6, TNFRSF10B, ASAP3, LYN, PICALM, EHD4, PNP, NEK6, TMOD3, TMOD3, PTBP3, PDLIM5, LONRF3, ZFP36L1, MERTK, CPNE3, CD14, FERMT3, P4HA1, ZC3HAV1, KLHDC8B, PBXIP1, IRF1, PROS1, ANO6, STAT3, MOB1A, MCL1, MCL1	Ayata, et al., 2018	genes with higher expression in stratium microglia compared to cerebellum microglia, TRAP isolation	Microglia	microglia	mouse	Ayata P, Badimon A, Strasburger HJ, et al. Epigenetic regulation of brain region-specific microglia clearance activity. Nat Neurosci. 2018;21(8):1049-1060. doi:10.1038/s41593-018-0192-3
11	Cerebellum > Striatum MG	3.6982e-06	9.7706e-06	8.01423	66571	292	256	9	PIM1, STOM, KANK1, EMP3, BAMBI, APOE, IFI16, RAMP1, NABP1	Ayata, et al., 2018	genes with higher expression in cerebellum microglia compared to stratium microglia, TRAP isolation	Microglia	microglia	mouse	Ayata P, Badimon A, Strasburger HJ, et al. Epigenetic regulation of brain region-specific microglia clearance activity. Nat Neurosci. 2018;21(8):1049-1060. doi:10.1038/s41593-018-0192-3
12	Chd8 brain targets	0.00014353	0.00032332	4.08336	66212	290	615	11	ZNF395, KLHL21, TMED10, NFIA, ARRDC3, UBE2I, DNAJB1, JMJD6, SBF2, JUN, XPO1	Gompers, et al., 2017	Chd8 ChIPseq peaks mouse brain	ASD regulators	brain	mouse	Gompers AL, Su-Feher L, Ellegood J, et al. Germline Chd8 haploinsufficiency alters brain development in mouse. Nat Neurosci. 2017;20(8):1062-1073. doi:10.1038/nn.4592
13	Chd8 enhancer targets	0.016681	0.026442	5.78903	66711	298	116	3	SOX4, AK4, ZFP36L1	Cotney, et al., 2015	Chd8 ChIPseq peaks over enhancers in hNPCs/E17.5 mouse cortex	ASD regulators	NPC	mouse	Cotney J, Muhle RA, Sanders SJ, et al. The autism-associated chromatin modifier CHD8 regulates other autism risk genes during human neurodevelopment. Nat Commun. 2015;6:6404. doi:10.1038/ncomms7404
14	Chd8 promoter targets	1.597e-10	5.3381e-10	4.29165	65086	270	1741	31	ARID3A, FERMT2, RPN2, PIM1, SRGAP1, ATRAID, PARD3, ARRDC3, NT5C2, DSE, SH3GLB1, CNN3, PTBP3, CNOT6, CDKN2AIP, GNA13, ARID5B, ZFP36L1, UBE2I, PAPOLA, CHSY1, NAMPT, TUBB2B, CBFB, SMG6, MDK, LPIN1, ZMPSTE24, MCL1, MCL1, YBX1, XPO1	Cotney, et al., 2015	Chd8 ChIPseq peaks over promters in hNPCs/E17.5 mouse cortex	ASD regulators	NPC	mouse	Cotney J, Muhle RA, Sanders SJ, et al. The autism-associated chromatin modifier CHD8 regulates other autism risk genes during human neurodevelopment. Nat Commun. 2015;6:6404. doi:10.1038/ncomms7404
15	Chd8 targets human NPCs	2.6568e-50	3.3444e-49	7.68378	61915	187	4912	114	RAB31, ACAA2, DNAJC3, KLF6, BTG3, PKNOX1, VIM, ARID3A, TGIF1, NFIB, FERMT2, IFNAR1, SOX4, FAS, TSHZ1, USP42, STYXL1, NXN, RPN2, MVP, TPD52L2, WDR1, TNFRSF10B, PIM1, PICALM, KLHL21, YAP1, BTG1, ZBTB10, TMED10, PARD3, NFKB2, BAG3, WLS, ARRDC3, GNG12, NT5C2, GLA, USP39, RDH10, UBE2H, SEC61A1, SLC7A11, SH3GLB1, SDC2, CNN3, S1PR1, SNRPA, PTPN13, MOV10, FBXO30, CDKN1A, ABCA1, CNOT6, CDKN2AIP, TRPS1, IT…	Sugathan, et al., 2014	CHD8 Chipseq peaks human iPSC NPCs	ASD regulators	NPC	human	Sugathan A, Biagioli M, Golzio C, et al. CHD8 regulates neurodevelopmental pathways associated with autism spectrum disorder in neural progenitors. Proc Natl Acad Sci. 2014;111(42):E4468-E4477. doi:10.1073/pnas.1405266111
16	Chd8del5+/- brain DE genes	1.7395e-05	4.2301e-05	5.21052	66344	290	483	11	ABHD3, UBTD1, ZBTB10, NFIA, GLA, PLOD2, ZNF579, IFIT2, DNAJB1, HIF1A, SMG6	Gompers, et al., 2017	Chd85del+/- brain compared to WT differentially expressed genes	ASD regulators	brain	mouse	Gompers AL, Su-Feher L, Ellegood J, et al. Germline Chd8 haploinsufficiency alters brain development in mouse. Nat Neurosci. 2017;20(8):1062-1073. doi:10.1038/nn.4592
17	Chronic EAE vs. CTRL spinal cord MG	5.2941e-06	1.365e-05	11.259	66686	294	141	7	STAB1, NFIA, ABCA1, APOE, SBF2, CXCL16, JUN	Krasemann, et al., 2018	DEGs in EAE vs. CTRL spinal cord microglia in chronic disease, nanostring array	Microglia	microglia spinal cord	mouse	Krasemann S, Madore C, Cialic R, et al. The TREM2-APOE pathway drives the transcriptional phenotype of dysfunctional microglia in neurodegenerative diseases. Immunity. 2017;47(3):566. doi:10.1016/J.IMMUNI.2017.08.008
18	Cluster 1 Microglia homeostatic states	2.3153e-07	6.7873e-07	26.6355	66776	295	51	6	ABHD3, PLTP, TMEM176A, FPR1, P4HA1, FCGR2A	Olah et al., 2020	SCRNA-seq Cluster 1 Microglia homeostatic states	Microglia	microglia	human	Olah M, Menon V, Habib N, et al. Single cell RNA sequencing of human microglia uncovers a subset associated with Alzheimer’s disease. Nat Commun 2020 111. 2020;11(1):1-18. doi:10.1038/s41467-020-19737-2
19	Cluster 2 marker genes, GW 11-12; phagocytosis and activation	0.00061946	0.0012844	19.7785	66793	298	34	3	DHRS3, ABCA1, APOE	Kracht et al. 2020	SC-RNAseq Cluster 2 marker genes, gestational week 11-12; phagocytosis and activation	Microglia	microglia	human	Kracht L, Borggrewe M, Eskandar S, et al. Human fetal microglia acquire homeostatic immune-sensing properties early in development. Science (80- ). 2020;369(6503):530-537. doi:10.1126/science.aba5906
20	Cluster 2 Microglia homeostatic states	5.5772e-10	1.8084e-09	7.60295	66305	284	522	17	RUNX1, RUNX1, ARID3A, SYT17, PLTP, HMOX1, SRGAP1, STAB1, SLC9A9, TIMP2, MERTK, COLGALT1, P4HA1, LTBR, STAT3, IFI16, XPO1, NABP1	Olah et al., 2020	SCRNA-seq Cluster 2 Microglia homeostatic states	Microglia	microglia	human	Olah M, Menon V, Habib N, et al. Single cell RNA sequencing of human microglia uncovers a subset associated with Alzheimer’s disease. Nat Commun 2020 111. 2020;11(1):1-18. doi:10.1038/s41467-020-19737-2
21	Cluster 3 marker genes, GW 11-12; phagocytosis and activation	9.9604e-06	2.5375e-05	19.4446	66769	296	58	5	TMED10, FTLP3, ATP6V0E1, APOE, APOC1	Kracht et al. 2020	SC-RNAseq Cluster 3 marker genes, gestational week 11-12; phagocytosis and activation	Microglia	microglia	human	Kracht L, Borggrewe M, Eskandar S, et al. Human fetal microglia acquire homeostatic immune-sensing properties early in development. Science (80- ). 2020;369(6503):530-537. doi:10.1126/science.aba5906
22	Cluster 3 Microglia cellular stress¬†	5.5575e-22	3.0495e-21	26.1698	66636	280	191	21	RUNX1, RUNX1, SOX4, ABHD3, PLTP, HMOX1, BTG1, NFKBIZ, HAMP, ARRDC3, CDKN1A, IFRD1, SAT1, HSPB1, CHI3L1, ZFP36L1, DNAJB1, P4HA1, CXCL16, STAT3, FCGR2A, JUN	Olah et al., 2020	SCRNA-seq Cluster 3 Microglia cellular stress¬†	Microglia	microglia	human	Olah M, Menon V, Habib N, et al. Single cell RNA sequencing of human microglia uncovers a subset associated with Alzheimer’s disease. Nat Commun 2020 111. 2020;11(1):1-18. doi:10.1038/s41467-020-19737-2
23	Cluster 4 Microglia interferon response signaling pathway	5.8807e-17	2.7966e-16	12.1203	66374	278	453	23	FERMT2, DHRS3, LACTB, HMOX1, NFKBIZ, HAMP, CHI3L1, IFIT2, NUPR1, ZC3HAV1, UBE2L6, GJC1, PLSCR1, BST2, BTN3A2, IRF1, IFITM3, TAP1, IFITM2, APOE, APOC1, SBF2, IFI6	Olah et al., 2020	SCRNA-seq Cluster 4 Microglia interferon response signaling pathway	Microglia	microglia	human	Olah M, Menon V, Habib N, et al. Single cell RNA sequencing of human microglia uncovers a subset associated with Alzheimer’s disease. Nat Commun 2020 111. 2020;11(1):1-18. doi:10.1038/s41467-020-19737-2
24	Cluster 5 marker genes, GW 9-18; immediate early genes	5.7733e-12	2.2879e-11	24.3433	66723	290	104	11	KLF6, RPN2, ATP6V0E1, FPR1, ZFP36L1, CD14, HIF1A, APOE, APOC1, SLC16A3, JUN	Kracht et al. 2020	SC-RNAseq Cluster 5 marker genes, gestational week 9-18; immediate early genes	Microglia	microglia	human	Kracht L, Borggrewe M, Eskandar S, et al. Human fetal microglia acquire homeostatic immune-sensing properties early in development. Science (80- ). 2020;369(6503):530-537. doi:10.1126/science.aba5906
25	Cluster 5 Microglia anti-inflammatory responses	1.5479e-40	1.3802e-39	19.9716	66229	255	598	46	RAB31, RUNX1, RUNX1, KLF6, BTG3, ARID3A, TGIF1, RAB20, TNFRSF10B, ITPRIP, PLTP, HMOX1, SRGAP1, ITGA5, EHD4, PNP, ARRDC3, C5AR1, SH3GLB1, SDC2, MAP2K3, CDKN1A, ABCA1, SAT1, CD99, ITGAV, DDAH2, FPR1, FHOD1, ARID5B, CD58, MERTK, CHSY1, CD14, HIF1A, CBFB, JMJD6, SLC3A2, SH3TC1, CXCL16, STAT3, SLC16A3, FCGR2A, MOB3C, MCL1, MCL1, RAMP1, NABP1	Olah et al., 2020	SCRNA-seq Cluster 5 Microglia anti-inflammatory responses	Microglia	microglia	human	Olah M, Menon V, Habib N, et al. Single cell RNA sequencing of human microglia uncovers a subset associated with Alzheimer’s disease. Nat Commun 2020 111. 2020;11(1):1-18. doi:10.1038/s41467-020-19737-2
26	Cluster 6 Microglia anti-inflammatory responses	5.9597e-12	2.3189e-11	7.62362	66176	280	651	21	RAB31, KLF6, RAB20, PLTP, HMOX1, SRGAP1, WLS, SLC9A9, CDKN1A, SAT1, CD99, FPR1, FHOD1, ZFP36L1, MERTK, MPZL1, SH3TC1, CXCL16, STAT3, RAMP1, NABP1	Olah et al., 2020	SCRNA-seq Cluster 6 Microglia anti-inflammatory responses	Microglia	microglia	human	Olah M, Menon V, Habib N, et al. Single cell RNA sequencing of human microglia uncovers a subset associated with Alzheimer’s disease. Nat Commun 2020 111. 2020;11(1):1-18. doi:10.1038/s41467-020-19737-2
27	Cluster 7 marker genes, GW 9-10; phagocytosis	0.00063022	0.0012844	10.9623	66745	297	82	4	NFIB, SOX4, NFIA, TUBB2B	Kracht et al. 2020	SC-RNAseq Cluster 7 marker genes, gestational week 9-10; phagocytosis	Microglia	microglia	human	Kracht L, Borggrewe M, Eskandar S, et al. Human fetal microglia acquire homeostatic immune-sensing properties early in development. Science (80- ). 2020;369(6503):530-537. doi:10.1126/science.aba5906
28	Cluster 7 Microglia antigen presentation;r educed in expression in Alzheimer's Disease.	0.010125	0.016928	3.40319	66430	295	397	6	ARID3A, ABHD3, ATP6V0E1, CD99, CXCL16, FCGR2A	Olah et al., 2020	SCRNA-seq Cluster 7 Microglia antigen presentation;r educed in expression in Alzheimer's Disease.	Microglia	microglia	human	Olah M, Menon V, Habib N, et al. Single cell RNA sequencing of human microglia uncovers a subset associated with Alzheimer’s disease. Nat Commun 2020 111. 2020;11(1):1-18. doi:10.1038/s41467-020-19737-2
29	Cluster 8 marker genes, GW 9-10; phagocytosis	1.6214e-10	5.3381e-10	12.6251	66589	288	238	13	DNAJC3, SOX4, DHRS3, ARRDC3, ABCA1, SAT1, COLGALT1, WWTR1, RIT1, STAT3, YBX1, IFI6, NABP1	Kracht et al. 2020	SC-RNAseq Cluster 8 marker genes, gestational week 9-10; phagocytosis	Microglia	microglia	human	Kracht L, Borggrewe M, Eskandar S, et al. Human fetal microglia acquire homeostatic immune-sensing properties early in development. Science (80- ). 2020;369(6503):530-537. doi:10.1126/science.aba5906
30	Cluster 8 Microglia downregulated transcriptional regulators; metabolism	2.3143e-11	8.539e-11	8.6812	66341	283	486	18	CSTB, RAB20, PLTP, HMOX1, HAMP, RPS19, RAB32, GNG5, EMP3, ATP6V0E1, TMEM176A, CD99, RPL28, NUPR1, IFITM2, APOC1, CXCL16, YBX1	Olah et al., 2020	SCRNA-seq Cluster 8 Microglia downregulated transcriptional regulators; metabolism	Microglia	microglia	human	Olah M, Menon V, Habib N, et al. Single cell RNA sequencing of human microglia uncovers a subset associated with Alzheimer’s disease. Nat Commun 2020 111. 2020;11(1):1-18. doi:10.1038/s41467-020-19737-2
31	Cluster 9 Microglia cell cycle	6.659e-15	2.9082e-14	6.04486	65493	268	1334	33	ACAA2, BTG3, PKNOX1, VIM, ABHD3, TNFRSF10B, HAMP, STAB1, NFIA, TNFRSF11B, SLC2A4RG, GNG5, DSE, GLA, DYNLT1, SLC9A9, EMP3, MOV10, PTBP3, CHPT1, CDKN2AIP, ITGAV, CHI3L1, PTBP1, GJC1, CARHSP1, WDR62, APOC1, MDK, YBX1, IFI16, XPO1, S100A10	Olah et al., 2020	SCRNA-seq Cluster 9 Microglia cell cycle	Microglia	microglia	human	Olah M, Menon V, Habib N, et al. Single cell RNA sequencing of human microglia uncovers a subset associated with Alzheimer’s disease. Nat Commun 2020 111. 2020;11(1):1-18. doi:10.1038/s41467-020-19737-2
32	core human microglial signature	2.9077e-30	2.0742e-29	10.2278	65580	252	1247	49	RUNX1, RUNX1, CEBPB, PARVG, LCP1, ARID3A, RAB20, WAS, TNFRSF10B, LYN, ITPRIP, HMOX1, PIM1, ITGA5, NFKBIZ, HAMP, STAB1, NFKB2, RAB32, PNP, C5AR1, SLC9A9, CDKN1A, TMEM176A, SAT1, H2BC5, FPR1, FHOD1, CD58, ZFP36L1, MERTK, CD14, TNFRSF1A, FERMT3, COLGALT1, CTSC, PLSCR1, LTBR, PPP1R18, PPP1R18, BST2, IRF1, SYTL3, APOC1, SH3TC1, CXCL16, SLC16A3, FCGR2A, MOB3C, IFI16, NABP1	Galatro et al. 2017	logFC > 3 and p<0.001 human microglia vs human cortex	Microglia	microglia	human	Galatro TF, Holtman IR, Lerario AM, et al. Transcriptomic analysis of purified human cortical microglia reveals age-associated changes. Nat Neurosci. 2017;20(8):1162. doi:10.1038/nn.4597
33	Ctrl.GM>Ctrl.WM	0.00066763	0.0013479	7.60979	66679	296	148	5	ABHD3, STOM, STAB1, FHOD1, AFF1	Poel et al. 2019	Microglia Human Control Grey Matter > Control White Matter	inflammation	microglia	human	Poel M van der, Ulas T, Mizee MR, et al. Transcriptional profiling of human microglia reveals grey–white matter heterogeneity and multiple sclerosis-associated changes. Nat Commun 2019 101. 2019;10(1):1-13. doi:10.1038/s41467-019-08976-7
34	Ctrl<INFb MG	2.8853e-07	7.9161e-07	9.34028	66582	291	245	10	MGST1, HMOX1, CDKN1A, PTBP3, IFIT2, NAMPT, BST2, PBXIP1, FCGR2A, IFI16	Deczkowska et al. 2018	young adult MG, 4wks treatment choroid plexus AAV-Ctrl<AAV-INFb RNAseq	Microglia	microglia	mouse	Deczkowska A, Matcovitch-Natan O, Tsitsou-Kampeli A, et al. Mef2C restrains microglial inflammatory response and is lost in brain ageing in an IFN-I-dependent manner. Nat Commun. 2017;8(1):717. doi:10.1038/s41467-017-00769-0
35	DAM < HOM MG	2.3926e-16	1.0894e-15	11.3153	66342	278	485	23	ARID3A, EFNB1, WAS, SOX4, LYN, LACTB, PICALM, RAB8B, STAB1, PNP, SLC9A9, PDLIM5, ABCA1, ITGAV, GNA13, ZFP36L1, CHSY1, KLHDC8B, JMJD6, MKNK2, SBF2, MCL1, MCL1, JUN	Keren-Shaul et al., 2017	DEGs with lower expression in DAM microglia vs. Homeostatic Micorglia	Microglia	microglia	mouse	Keren-Shaul H, Spinrad A, Weiner A, et al. A Unique Microglia Type Associated with Restricting Development of Alzheimer’s Disease. Cell. 2017;169(7):1276-1290.e17. doi:10.1016/j.cell.2017.05.018
36	DAM > HOM MG	7.2423e-15	3.0997e-14	11.0132	66375	280	452	21	CSTB, CLN5, THBS1, DHRS3, RPN2, RPS19, GNG12, ATP6V0E1, S1PR1, CHPT1, TIMP2, IFIT2, HIF1A, NAMPT, BST2, APOE, CXCL16, PEA15, SLC16A3, IFI16, RAMP1	Keren-Shaul et al., 2017	DEGs with higher expression in DAM microglia vs. Homeostatic Micorglia	Microglia	microglia	mouse	Keren-Shaul H, Spinrad A, Weiner A, et al. A Unique Microglia Type Associated with Restricting Development of Alzheimer’s Disease. Cell. 2017;169(7):1276-1290.e17. doi:10.1016/j.cell.2017.05.018
37	DAMstage1 < DAMstage2 MG	5.7451e-47	5.8545e-46	8.35003	63278	205	3549	96	DNAJC3, RUNX1, RUNX1, KLF6, CEBPB, CSTB, VIM, PARVG, TGIF1, RAB20, PTTG1IP, IFNAR1, SOX4, CLN5, CLU, NXN, THBS1, DHRS3, NFIL3, RPN2, SAMD8, ITPRIP, HMOX1, STOM, RAB8B, BTG1, GEM, ZBTB10, NFKBIZ, TMED10, DHX34, WLS, GNG12, NT5C2, DSE, GLA, UBE2H, SEC61A1, C5AR1, SLC9A9, EMP3, S1PR1, MOV10, CDKN1A, IFRD1, SLC7A2, CHPT1, TMEM176A, SAT1, IGFBP5, TRPS1, ZNF579, TIMP2, ITGAV, BCL6, GNA13, ACO1, ARID5B,…	Keren-Shaul et al., 2017	DEGs with lower expression in DAM stage1 microglia vs. DAM stage2 micorglia	Microglia	microglia	mouse	Keren-Shaul H, Spinrad A, Weiner A, et al. A Unique Microglia Type Associated with Restricting Development of Alzheimer’s Disease. Cell. 2017;169(7):1276-1290.e17. doi:10.1016/j.cell.2017.05.018
38	DAMstage1 > DAMstage2 MG	9.208e-09	2.8558e-08	4.98212	65836	280	991	21	RAB31, LCP1, MVP, RPS19, STAB1, MAP2K3, NEK6, CNOT6, RAP1A, CPNE3, DNAJB1, CHSY1, ZC3HAV1, LTBR, JMJD6, SLC3A2, RIT1, RHOC, ZMPSTE24, YBX1, WSCD1	Keren-Shaul et al., 2017	DEGs with higher expression in DAM stage1 microglia vs. DAM stage2 micorglia	Microglia	microglia	mouse	Keren-Shaul H, Spinrad A, Weiner A, et al. A Unique Microglia Type Associated with Restricting Development of Alzheimer’s Disease. Cell. 2017;169(7):1276-1290.e17. doi:10.1016/j.cell.2017.05.018
39	Decr MG with Neuron activation	0.00063022	0.0012844	10.9623	66745	297	82	4	ZNF395, STOM, NUPR1, TAP1	Badimon et al., 2020	lower expression in microglia from striatum with neuronal activation CNO	Microglia	microglia	mouse	Badimon A, Strasburger HJ, Ayata P, et al. Negative feedback control of neuronal activity by microglia. Nat 2020 5867829. 2020;586(7829):417-423. doi:10.1038/s41586-020-2777-8
40	Decr MG with Neuron silencing	4.341e-05	0.00010209	8.01135	66629	294	198	7	ARRDC3, SAT1, FHOD1, SLC16A9, DNAJB1, PPP1R18, PPP1R18, CXCL16	Badimon et al., 2020	lower expression in microglia from striatum with neuronal silencing	Microglia	microglia	mouse	Badimon A, Strasburger HJ, Ayata P, et al. Negative feedback control of neuronal activity by microglia. Nat 2020 5867829. 2020;586(7829):417-423. doi:10.1038/s41586-020-2777-8
41	Decrease expression with age	0.0013011	0.002486	4.4839	66474	294	353	7	ARID3A, DNALI1, CNN3, PTBP1, COLGALT1, PLSCR4, CBFB	Galatro et al. 2017	DEGs negatively associated with human age	Microglia	microglia	human	Galatro TF, Holtman IR, Lerario AM, et al. Transcriptomic analysis of purified human cortical microglia reveals age-associated changes. Nat Neurosci. 2017;20(8):1162. doi:10.1038/nn.4597
42	Dup15q>Ctrl	6.1865e-10	1.976e-09	15.2298	66661	290	166	11	ASAP3, TMEM47, FERMT2, ASAP3, NTSR2, SRGAP1, STON2, CHPT1, DDAH2, PEA15, LPIN1	Parikshak et al., 2016	RNAseq genes higher in Dup15q compared to Ctrl	Neuropsychiatric & Neurodevelopmental Disorders human brain	brain	human	Parikshak NN, Swarup V, Belgard TG, et al. Genome-wide changes in lncRNA, splicing, and regional gene expression patterns in autism. Nature. 2016;540(7633):423-427. doi:10.1038/nature20612
43	E16 Hdac1/2 KO MG < WT	0.00074992	0.0014998	7.40934	66675	296	152	5	LCP1, S1PR1, FHOD1, FERMT3, RAMP1	Datta, et al., 2018	Differentially expressed genes with lower expression in Hdac1/2 KO MG compared to WT at embryonic day 16	Microglia	microglia	mouse	Datta M, Staszewski O, Raschi E, et al. Histone Deacetylases 1 and 2 Regulate Microglia Function during Development, Homeostasis, and Neurodegeneration in a Context-Dependent Manner. Immunity. 2018;48(3):514-529.e6. doi:10.1016/j.immuni.2018.02.016
44	E18 vs P14 female MG	1.5393e-91	5.4902e-90	12.1757	59985	126	6842	175	RAB31, PDYN, ACAA2, DNAJC3, RUNX1, RUNX1, KLF6, EYA2, CEBPB, PKNOX1, PARVG, LCP1, ARID3A, TGIF1, NFIB, RAB20, WAS, IFNAR1, CLN5, MGST1, STYXL1, NXN, ZNF395, UBTD1, MVP, ELK1, TPD52L2, ASAP3, LYN, SAMD8, HMOX1, PIM1, LHX2, NTSR2, MAPKAPK3, PICALM, SESN2, RAB8B, SRGAP1, FAM107A, DNALI1, BTG1, GEM, ZBTB10, NFKBIZ, EHD4, EMX2, DHX34, STAB1, NFIA, PARD3, NFKB2, TRAF3IP2, NQO1, BAG3, PNP, ARRDC3, AK4, …	Hanamsagar et al., 2017	RNAseq differentially expressed genes E18 vs P14 female	Microglia Development	microglia	mouse	Hanamsagar R, Alter MD, Block CS, Sullivan H, Bolton JL, Bilbo SD. Generation of a microglial developmental index in mice and in humans reveals a sex difference in maturation and immune reactivity. Glia. 2017;65(9):1504-1520. doi:10.1002/glia.23176
45	E18 vs P14 male MG	7.1128e-75	1.5221e-73	10.0724	60607	148	6220	153	RAB31, ACAA2, DNAJC3, RUNX1, RUNX1, KLF6, BTG3, EYA2, CEBPB, PKNOX1, VIM, PARVG, LCP1, ARID3A, TGIF1, NFIB, RAB20, EFNB1, WAS, SOX4, CLN5, TSHZ1, SYT17, NXN, ELK1, ASAP3, LYN, SAMD8, HMOX1, FGFRL1, LHX2, NTSR2, MAPKAPK3, PICALM, CA12, SESN2, RAB8B, SRGAP1, FAM107A, DNALI1, YAP1, BTG1, GEM, NFKBIZ, EHD4, EMX2, PARD3, NFKB2, TRAF3IP2, NQO1, BAG3, PNP, WLS, ARRDC3, GNG12, AK4, ATOH8, MSN, NT5C2, DSE…	Hanamsagar et al., 2017	RNAseq differentially expressed genes E18 vs P14 male	Microglia Development	microglia	mouse	Hanamsagar R, Alter MD, Block CS, Sullivan H, Bolton JL, Bilbo SD. Generation of a microglial developmental index in mice and in humans reveals a sex difference in maturation and immune reactivity. Glia. 2017;65(9):1504-1520. doi:10.1002/glia.23176
46	E18 vs P4 female MG	1.8766e-38	1.6064e-37	7.28972	63404	216	3423	85	ACAA2, DNAJC3, KLF6, EYA2, CEBPB, CSTB, PARVG, LCP1, ARID3A, TGIF1, EFNB1, WAS, IFNAR1, SOX4, THBS1, ELK1, WDR1, ASAP3, LYN, LHX2, NTSR2, MAPKAPK3, PICALM, RAB8B, KLHL21, BTG1, GEM, NFKBIZ, EHD4, STAB1, NFKB2, NQO1, FLNA, GNG12, MSN, RDH10, C5AR1, SH3GLB1, SLC9A9, ATP6V0E1, DPYSL3, LYPD1, CDKN1A, PDLIM5, LONRF3, ABCA1, SWAP70, ITGAV, BCL6, DDAH2, FHOD1, ZFP36L1, BAMBI, MERTK, CPNE3, PAPOLA, TNFRS…	Hanamsagar et al., 2017	RNAseq differentially expressed genes E18 vs P4 female	Microglia Development	microglia	mouse	Hanamsagar R, Alter MD, Block CS, Sullivan H, Bolton JL, Bilbo SD. Generation of a microglial developmental index in mice and in humans reveals a sex difference in maturation and immune reactivity. Glia. 2017;65(9):1504-1520. doi:10.1002/glia.23176
47	E18 vs P4 male MG	4.1455e-28	2.6092e-27	6.2925	63919	234	2908	67	DNAJC3, KLF6, EYA2, PARVG, LCP1, TGIF1, EFNB1, WAS, SOX4, CLN5, ELK1, ASAP3, LYN, LHX2, MAPKAPK3, PICALM, RAB8B, BTG1, GEM, NFKBIZ, EHD4, GNG12, MSN, SH3GLB1, SLC9A9, DPYSL3, LYPD1, PDLIM5, STON2, LONRF3, ABCA1, SAT1, CCNG1, RAP1A, ITGAV, BCL6, DDAH2, ZFP36L1, MERTK, CPNE3, PAPOLA, EMP1, CTSC, HIF1A, NAMPT, ZC3HAV1, CARHSP1, TUBB2B, CANX, CBFB, IRF1, MDK, PROS1, ANO6, CXCL16, ZMPSTE24, IDH1, SPTY…	Hanamsagar et al., 2017	RNAseq differentially expressed genes E18 vs P4 male	Microglia Development	microglia	mouse	Hanamsagar R, Alter MD, Block CS, Sullivan H, Bolton JL, Bilbo SD. Generation of a microglial developmental index in mice and in humans reveals a sex difference in maturation and immune reactivity. Glia. 2017;65(9):1504-1520. doi:10.1002/glia.23176
48	E18 vs P60 female MG	5.7135e-85	1.7467e-83	11.0943	59744	130	7083	171	ACAA2, DNAJC3, RUNX1, RUNX1, KLF6, EYA2, CEBPB, CSTB, PKNOX1, VIM, PARVG, LCP1, ARID3A, TGIF1, NFIB, FERMT2, PTTG1IP, WAS, IFNAR1, SOX4, CLN5, TUBB6, STYXL1, NXN, THBS1, DHRS3, NFIL3, MVP, ELK1, ASAP3, LYN, SAMD8, HMOX1, FGFRL1, LHX2, STOM, PICALM, RAB8B, SRGAP1, KLHL21, FAM107A, BTG1, GEM, NFKBIZ, EHD4, TMED10, EMX2, DHX34, STAB1, NFIA, PARD3, TRAF3IP2, NQO1, BAG3, PNP, ARRDC3, AK4, ATOH8, MSN, …	Hanamsagar et al., 2017	RNAseq differentially expressed genes E18 vs P60 female	Microglia Development	microglia	mouse	Hanamsagar R, Alter MD, Block CS, Sullivan H, Bolton JL, Bilbo SD. Generation of a microglial developmental index in mice and in humans reveals a sex difference in maturation and immune reactivity. Glia. 2017;65(9):1504-1520. doi:10.1002/glia.23176
49	E18 vs P60 male MG	2.6096e-60	3.989e-59	8.51093	61210	169	5617	132	DNAJC3, TMEM47, RUNX1, RUNX1, KLF6, EYA2, VIM, PARVG, LCP1, TGIF1, NFIB, RAB20, PTTG1IP, WAS, SOX4, CLN5, ABHD3, TUBB6, THBS1, DHRS3, NFIL3, ELK1, ASAP3, LYN, SAMD8, PIM1, LHX2, PICALM, RAB8B, SRGAP1, FAM107A, BTG1, GEM, NFKBIZ, EHD4, TMED10, EMX2, PARD3, BAG3, FLNA, PNP, WLS, AK4, MSN, NT5C2, RDH10, PTPRZ1, DYNLT1, SLC7A11, INTU, SH3GLB1, SLC9A9, CHRDL1, CNN3, AEN, MAP2K3, DPYSL3, TGFBR3, CRYAB,…	Hanamsagar et al., 2017	RNAseq differentially expressed genes E18 vs P60 male	Microglia Development	microglia	mouse	Hanamsagar R, Alter MD, Block CS, Sullivan H, Bolton JL, Bilbo SD. Generation of a microglial developmental index in mice and in humans reveals a sex difference in maturation and immune reactivity. Glia. 2017;65(9):1504-1520. doi:10.1002/glia.23176
50	E18.5 MG Female>Male	2.4444e-11	8.8661e-11	12.9329	66576	287	251	14	VIM, STOM, STAB1, DSE, SLC9A9, IFIT2, CPNE3, UBE2L6, TUBB2B, BST2, TAP1, FCGR2A, IFI16, NABP1	Thion et al., 2018	genes with higher expression in females compared to males at E18.5	Microglia Development	microglia	mouse	Thion MS, Low D, Silvin A, et al. Microbiome Influences Prenatal and Adult Microglia in a Sex-Specific Manner. Cell. 2018. doi:10.1016/j.cell.2017.11.042
51	E18.5 MG Male SPF>GF	1.2656e-29	8.7367e-29	10.8344	65733	255	1094	46	VIM, LCP1, ARID3A, DHRS3, MVP, TPD52L2, PLTP, STOM, BTG1, EHD4, RPS19, STAB1, DSE, C5AR1, SLC9A9, CDKN1A, PTBP3, RPL28, CCNG1, SWAP70, ITGAV, DDAH2, LGALS3, CPNE3, MPZL1, DNAJB1, TNFRSF1A, FERMT3, P4HA1, NAMPT, ZC3HAV1, UBE2L6, LTBR, TUBB2B, BST2, SBF2, AFF1, RHOC, SLC16A3, FCGR2A, MOB1A, TXLNA, IFI16, GNAI3, NABP1, MXD1	Thion et al., 2018	genes with higher expression in male specific pathogen free mice compared to germ free mice at E18.5	Microglia Development	microglia	mouse	Thion MS, Low D, Silvin A, et al. Microbiome Influences Prenatal and Adult Microglia in a Sex-Specific Manner. Cell. 2018. doi:10.1016/j.cell.2017.11.042
52	earlyminusMG cluster	7.4952e-07	2.005e-06	3.93238	65639	281	1188	20	ACAA2, LCP1, ARID3A, TPD52L2, WDR1, FLNA, DYNLT1, CNN3, MAP2K3, TMOD3, TMOD3, CNOT6, ACO1, UGDH, SRI, TXNRD1, CBFB, MDK, RBM14, YBX1, GNAI3	Matcovitch-Natan, et al., 2016	Gene cluster with higher expression in early progenitors compared to other microglia developmental timepoints	Microglia Development	microglia	mouse	Matcovitch-Natan O, Winter DR, Giladi A, et al. Microglia development follows a stepwise program to regulate brain homeostasis. Science (80- ). 2016;8670. doi:10.1126/science.aad8670
53	Eed KO < WT MG	0.00022104	0.00047303	7.44738	66645	295	182	6	FAS, USP42, ARRDC3, AEN, CDKN1A, APOC1	Ayata, et al., 2018	genes with lower expression in Eed-deficient (PRC2) stratium microglia vs. WT, TRAP isolation	Microglia	microglia	mouse	Ayata P, Badimon A, Strasburger HJ, et al. Epigenetic regulation of brain region-specific microglia clearance activity. Nat Neurosci. 2018;21(8):1049-1060. doi:10.1038/s41593-018-0192-3
54	Eed KO > WT MG	0.00022104	0.00047303	7.44738	66645	295	182	6	FAS, USP42, ARRDC3, AEN, CDKN1A, APOC1	Ayata, et al., 2018	genes with higher expression in Eed-deficient (PRC2) stratium microglia vs. WT, TRAP isolation	Microglia	microglia	mouse	Ayata P, Badimon A, Strasburger HJ, et al. Epigenetic regulation of brain region-specific microglia clearance activity. Nat Neurosci. 2018;21(8):1049-1060. doi:10.1038/s41593-018-0192-3
55	Female P60 MG LPS vs SAL	7.5649e-29	4.9057e-28	14.8214	66201	264	626	37	RUNX1, RUNX1, CEBPB, TUBB6, THBS1, DHRS3, ZNF395, NFIL3, PIM1, STOM, FAM107A, BTG1, HAMP, C5AR1, SLC7A11, S1PR1, MAP2K3, CDKN1A, FPR1, ARID5B, IFIT2, CD14, NUPR1, EMP1, HIF1A, NAMPT, ZC3HAV1, UBE2L6, PLSCR1, TXNRD1, IRF1, TAP1, AFF1, STAT3, RHOC, MOB3C, IFI16, MXD1	Hanamsagar et al., 2017	RNA sequencing acutely isolated microglia from females 2hours after systemic LPS or Saline injection	Microglia	microglia	mouse	Hanamsagar R, Alter MD, Block CS, Sullivan H, Bolton JL, Bilbo SD. Generation of a microglial developmental index in mice and in humans reveals a sex difference in maturation and immune reactivity. Glia. 2017;65(9):1504-1520. doi:10.1002/glia.23176
56	Gandal ASD>Ctrl	0	0	742.824	66024	30	803	271	RAB31, PDYN, ACAA2, DNAJC3, AKR1C3, TMEM47, RUNX1, RUNX1, KLF6, BTG3, EYA2, CEBPB, CSTB, PKNOX1, VIM, PARVG, LCP1, ARID3A, TGIF1, NFIB, RAB20, FERMT2, PTTG1IP, EFNB1, WAS, IFNAR1, SOX4, CLN5, FAS, TSHZ1, ABHD3, TUBB6, STYXL1, NXN, THBS1, DHRS3, ZNF395, NFIL3, RPN2, MVP, ELK1, TPD52L2, WDR1, TNFRSF10B, ASAP3, LYN, SAMD8, ITPRIP, PLTP, LACTB, HMOX1, PIM1, FGFRL1, LHX2, C2CD4A, STOM, MAPKAPK3, PICAL…	Gandal, et al., 2018	RNASeq genes higher in ASD comparted to controls	Neuropsychiatric & Neurodevelopmental Disorders human brain	brain	human	Gandal MJ, Haney J, Parikshak N, Leppa V, Horvath S, Geschwind DH. Shared molecular neuropathology across major psychiatric disorders parallels polygenic overlap. Science (80- ). 2018;693(February):693-697. doi:10.1101/040022
57	Gandal BD>Ctrl	6.6231e-38	5.4513e-37	37.0914	66606	268	221	33	RAB31, ACAA2, TMEM47, BTG3, FERMT2, ABHD3, CLU, CA12, FAM107A, EMX2, GNG12, SLC2A4RG, GNG5, MARCHF3, DYNLT1, SDC2, ATP6V0E1, CHRDL1, PDLIM5, PALLD, CHPT1, CDKN2AIP, ACO1, LGALS3, GNA12, CPNE3, SOX9, ZC3HAV1, TXNL4B, CBFB, CALCOCO2, AFF1, LPIN1	Gandal, et al., 2018	RNASeq genes higher in Biopolar Disorder comparted to controls	Neuropsychiatric & Neurodevelopmental Disorders human brain	brain	human	Gandal MJ, Haney J, Parikshak N, Leppa V, Horvath S, Geschwind DH. Shared molecular neuropathology across major psychiatric disorders parallels polygenic overlap. Science (80- ). 2018;693(February):693-697. doi:10.1101/040022
58	Gandal IBD<Ctrl	3.0279e-18	1.5069e-17	3.96676	62247	233	4580	68	ACAA2, AKR1C3, EYA2, RAB20, EFNB1, SOX4, TSHZ1, ABHD3, MGST1, STYXL1, SYT17, DHRS3, ZNF395, MVP, WDR1, ASAP3, HMOX1, CA12, SESN2, SRGAP1, ZBTB10, RRAGD, DHX34, STAB1, PARD3, RAB32, TRAF3IP2, NQO1, WLS, AK4, NT5C2, KANK1, USP39, MARCHF3, SLC44A3, INTU, SNRPA, LYPD1, PLOD2, PTBP3, STON2, CHPT1, TMEM176A, CD99, RPL28, CCNG1, SPPL2A, H2BC5, FKBP14, LGALS3, KLB, UGDH, SLC16A9, CPNE3, TENT4B, EMP1, PLS…	Gandal, et al., 2018	RNASeq genes lower in Irritable Bowel Disease comparted to controls	Neuropsychiatric & Neurodevelopmental Disorders human brain	brain	human	Gandal MJ, Haney J, Parikshak N, Leppa V, Horvath S, Geschwind DH. Shared molecular neuropathology across major psychiatric disorders parallels polygenic overlap. Science (80- ). 2018;693(February):693-697. doi:10.1101/040022
59	Gandal IBD>Ctrl	4.8617e-78	1.156e-76	12.0672	62608	166	4219	135	RAB31, DNAJC3, TMEM47, RUNX1, RUNX1, KLF6, BTG3, CEBPB, VIM, PARVG, LCP1, ARID3A, FERMT2, WAS, TUBB6, NXN, RPN2, UBTD1, TPD52L2, TNFRSF10B, LYN, SAMD8, ITPRIP, PIM1, LHX2, C2CD4A, STOM, PICALM, HGF, RAB8B, KLHL21, ITGA5, FAM107A, DNALI1, GEM, NFKBIZ, HAMP, EHD4, TMED10, NFKB2, BAG3, TNFRSF11B, PNP, ARRDC3, SLC2A4RG, MSN, DSE, GLA, SEC61A1, DYNLT1, C5AR1, SLC7A11, SH3GLB1, SLC9A9, EMP3, SDC2, AEN,…	Gandal, et al., 2018	RNASeq genes higher in Irritable Bowel Disease comparted to controls	Neuropsychiatric & Neurodevelopmental Disorders human brain	brain	human	Gandal MJ, Haney J, Parikshak N, Leppa V, Horvath S, Geschwind DH. Shared molecular neuropathology across major psychiatric disorders parallels polygenic overlap. Science (80- ). 2018;693(February):693-697. doi:10.1101/040022
60	Gandal SCZ>Ctrl	2.7091e-145	1.9325e-143	59.8236	66105	182	722	119	RAB31, ACAA2, DNAJC3, AKR1C3, TMEM47, CEBPB, CSTB, TGIF1, RAB20, FERMT2, PTTG1IP, ABHD3, TUBB6, CLU, DHRS3, ZNF395, ELK1, ASAP3, LYN, PLTP, HMOX1, LHX2, NTSR2, STOM, MAPKAPK3, RAB8B, KLHL21, FAM107A, DNALI1, YAP1, BTG1, TMED10, EMX2, PARD3, FTLP3, TRAF3IP2, NQO1, BAG3, TNFRSF11B, WLS, GNG12, AK4, SLC2A4RG, GNG5, MSN, KANK1, PTPRZ1, MARCHF3, DYNLT1, SLC7A11, SH3GLB1, SDC2, ATP6V0E1, CHRDL1, CNN3, …	Gandal, et al., 2018	RNASeq genes higher in Schizophrenia comparted to controls	Neuropsychiatric & Neurodevelopmental Disorders human brain	brain	human	Gandal MJ, Haney J, Parikshak N, Leppa V, Horvath S, Geschwind DH. Shared molecular neuropathology across major psychiatric disorders parallels polygenic overlap. Science (80- ). 2018;693(February):693-697. doi:10.1101/040022
61	geneModules ASD & SCZ	1.4169e-82	3.7902e-81	12.3984	62281	158	4546	143	RAB31, ACAA2, AKR1C3, TMEM47, EYA2, VIM, NFIB, FERMT2, PTTG1IP, EFNB1, CLN5, FAS, ABHD3, MGST1, CLU, DHRS3, RPN2, UBTD1, PLTP, FGFRL1, LHX2, NHS, NTSR2, STOM, MAPKAPK3, PICALM, CA12, HGF, SRGAP1, KLHL21, ATRAID, FAM107A, DNALI1, YAP1, ZBTB10, RHPN2, RRAGD, EMX2, DHX34, NFIA, PARD3, TRAF3IP2, NQO1, WLS, GNG12, AK4, SLC2A4RG, GNG5, NT5C2, KANK1, PTPRZ1, SLC7A11, SLC44A3, INTU, SH3GLB1, SDC2, ATP6V0…	Gandal, et al., 2018	WGCNA gene expression modules ASD & SCZ gene enriched	Neuropsychiatric & Neurodevelopmental Disorders human brain	brain	human	Gandal MJ, Haney J, Parikshak N, Leppa V, Horvath S, Geschwind DH. Shared molecular neuropathology across major psychiatric disorders parallels polygenic overlap. Science (80- ). 2018;693(February):693-697. doi:10.1101/040022
62	geneModules SCZ & ASD & BD	1.5208e-119	6.509e-118	36.504	65699	185	1128	116	DNAJC3, RUNX1, RUNX1, KLF6, CEBPB, PARVG, LCP1, TGIF1, RAB20, WAS, TUBB6, NXN, THBS1, ZNF395, NFIL3, MVP, WDR1, TNFRSF10B, ASAP3, LYN, ITPRIP, LACTB, HMOX1, PIM1, SESN2, ITGA5, BTG1, GEM, NFKBIZ, HAMP, EHD4, TMED10, STAB1, NFKB2, RAB32, BAG3, TNFRSF11B, FLNA, PNP, ARRDC3, ATOH8, MSN, DSE, RDH10, UBE2H, SEC61A1, MARCHF3, HSD3B7, DYNLT1, C5AR1, SLC9A9, EMP3, MAP2K3, VAMP5, CDKN1A, SAT1, PLEKHA4, BC…	Gandal, et al., 2018	WGCNA gene expression modules ASD & SCZ & BD gene enriched	Neuropsychiatric & Neurodevelopmental Disorders human brain	brain	human	Gandal MJ, Haney J, Parikshak N, Leppa V, Horvath S, Geschwind DH. Shared molecular neuropathology across major psychiatric disorders parallels polygenic overlap. Science (80- ). 2018;693(February):693-697. doi:10.1101/040022
63	genes with LGD mutations in ASD	0.0074445	0.012952	3.64333	66456	295	371	6	NFIB, NFIA, PTPN13, MOV10, KLB, BST2	Iossifov, et al., 2014	Likely gene disrupting mutation (LGD) in ASD	ASD genetics	blood	human	Iossifov I, O ’roak BJ, Sanders SJ, et al. The contribution of de novo coding mutations to autism spectrum disorder. Nature. 2014;000(515):216-221. doi:10.1038/nature13908
64	Germ Free<Ctrl	0.014204	0.023028	6.1614	66718	298	109	3	PARVG, BTG1, FCGR2A	Erny, et al. 2015	genes with lower expression in microglia from mice in a germ free environment compared to standard housing	Microglia	microglia	mouse	Erny D, De Angelis ALH, Jaitin D, et al. Host microbiota constantly control maturation and function of microglia in the CNS. Nat Neurosci. 2015;18(7):965-977. doi:10.1038/nn.4030
65	Germ Free>Ctrl	0.00040413	0.00085422	8.53398	66695	296	132	5	DHRS3, DNAJB1, TNFRSF1A, TXNRD1, APOE	Erny, et al. 2015	genes with higher expression in microglia from mice in a germ free environment compared to standard housing	Microglia	microglia	mouse	Erny D, De Angelis ALH, Jaitin D, et al. Host microbiota constantly control maturation and function of microglia in the CNS. Nat Neurosci. 2015;18(7):965-977. doi:10.1038/nn.4030
66	Gupta ASD>Ctrl	1.1165e-140	5.9733e-139	56.7486	66086	184	741	117	ASAP3, PDYN, TMEM47, KLF6, CEBPB, NFIB, RAB20, FERMT2, PTTG1IP, WAS, SOX4, CLN5, TSHZ1, USP42, MGST1, CLU, SYT17, ZNF395, UBTD1, MVP, ELK1, ASAP3, PIM1, LHX2, NHS, NTSR2, PICALM, ATRAID, ITGA5, HAMP, TMED10, RRAGD, DHX34, STAB1, NFIA, RAB32, NQO1, FLNA, WLS, ATOH8, KANK1, GLA, PTPRZ1, HSD3B7, DYNLT1, SLC7A11, SLC9A9, ATP6V0E1, CHRDL1, S1PR1, SNRPA, VAMP5, MOV10, CRYAB, PTBP3, STON2, ABCA1, TMEM17…	Gupta, et al., 2014	RNASeq genes higher in ASD comparted to controls	Neuropsychiatric & Neurodevelopmental Disorders human brain	brain	human	Gupta S, Ellis SE, Ashar FN, et al. Transcriptome analysis reveals dysregulation of innate immune response genes and neuronal activity-dependent genes in autism. Nat Commun. 2014;5:5748. doi:10.1038/ncomms6748
67	Human microglia signature genes	1.8225e-14	7.6474e-14	7.02062	65865	273	962	28	RUNX1, RUNX1, PARVG, LCP1, ARID3A, WAS, TNFRSF10B, HMOX1, NFKBIZ, HAMP, STAB1, C5AR1, ABCA1, SPPL2A, FPR1, FHOD1, CD58, MERTK, CD14, FERMT3, COLGALT1, CTSC, SYTL3, SH3TC1, CXCL16, SLC16A3, FCGR2A, IFI16, NABP1	Gosselin, et al. 217	Genes with >10-fold-higher average expression in microglia compared to cortex	Microglia	microglia	human	Gosselin D, Skola D, Coufal NG, et al. An environment-dependent transcriptional network specifies human microglia identity. Science (80- ). 2017;Jun 23(356):6344. http://science.sciencemag.org/content/early/2017/05/24/science.aal3222.full. Accessed May 30, 2017.
68	ID genes	0.0089676	0.015206	2.85053	66193	293	634	8	TGIF1, NHS, EMX2, FLNA, PNP, TUBB2B, WDR62, RIT1	Kochinke et al., 2016	SysID currated database of ID genes	ASD genetics	blood	human	Kochinke K, Zweier C, Nijhof B, et al. Systematic Phenomics Analysis Deconvolutes Genes Mutated in Intellectual Disability into Biologically Coherent Modules. Am J Hum Genet. 2016;98(1):149-164. doi:10.1016/j.ajhg.2015.11.024
69	Incr MG with Neuron activation	1.3089e-05	3.257e-05	9.73613	66664	294	163	7	TPD52L2, HSD3B7, ZFP36L1, CHSY1, SBF2, MOB1A, JUN	Badimon et al., 2020	higher expression in microglia from striatum with neuronal activation CNO	Microglia	microglia	mouse	Badimon A, Strasburger HJ, Ayata P, et al. Negative feedback control of neuronal activity by microglia. Nat 2020 5867829. 2020;586(7829):417-423. doi:10.1038/s41586-020-2777-8
70	Incr MG with Neuron silencing	4.341e-05	0.00010209	8.01135	66629	294	198	7	ARRDC3, SAT1, FHOD1, SLC16A9, DNAJB1, PPP1R18, PPP1R18, CXCL16	Badimon et al., 2020	higher expression in microglia from striatum with neuronal silencing	Microglia	microglia	mouse	Badimon A, Strasburger HJ, Ayata P, et al. Negative feedback control of neuronal activity by microglia. Nat 2020 5867829. 2020;586(7829):417-423. doi:10.1038/s41586-020-2777-8
71	Increase expression with age	0.0028063	0.005268	5.43677	66620	296	207	5	ASAP3, NFIA, GNG12, TRPS1, ATP2B4	Galatro et al. 2017	DEGs positively associated with human age	Microglia	microglia	human	Galatro TF, Holtman IR, Lerario AM, et al. Transcriptomic analysis of purified human cortical microglia reveals age-associated changes. Nat Neurosci. 2017;20(8):1162. doi:10.1038/nn.4597
72	Known ID	0.00085001	0.0016843	3.83348	66294	292	533	9	RUNX1, RUNX1, TGIF1, NHS, NFIA, FLNA, PNP, KANK1, TUBB2B, WDR62	Gilissen, et al., 2014	Known genes related to intellectual disability in humans	ASD genetics	blood	human	Gilissen C, Hehir-Kwa JY, Thung D, et al. Genome sequencing identifies major causes of severe intellectual disability. Nature. 2014;511(7509):344-347. doi:10.1038/nature13394
73	LPS < PBS MG	2.4541e-07	7.0024e-07	11.2847	66645	292	182	9	SOX4, STAB1, NFIA, ABCA1, TIMP2, MERTK, APOE, PROS1, JUN	Krasemann, et al., 2018	lower expression in microglia 16hrs after injection of 100ng LPS	Microglia	microglia	mouse	Krasemann S, Madore C, Cialic R, et al. The TREM2-APOE pathway drives the transcriptional phenotype of dysfunctional microglia in neurodegenerative diseases. Immunity. 2017;47(3):566. doi:10.1016/J.IMMUNI.2017.08.008
74	LPS > PBS MG	0.00090022	0.0017674	17.2359	66788	298	39	3	CEBPB, CNN3, CXCL16	Krasemann, et al., 2018	higher expression in microglia 16hrs after injection of 100ng LPS	Microglia	microglia	mouse	Krasemann S, Madore C, Cialic R, et al. The TREM2-APOE pathway drives the transcriptional phenotype of dysfunctional microglia in neurodegenerative diseases. Immunity. 2017;47(3):566. doi:10.1016/J.IMMUNI.2017.08.008
75	LPS<Ctrl acute	6.0947e-16	2.7172e-15	5.2489	64878	260	1949	41	PARVG, ARID3A, PTTG1IP, WAS, CLN5, RPN2, NTSR2, KLHL21, EHD4, TMED10, STAB1, TRAF3IP2, ARRDC3, GNG12, DSE, SH3GLB1, ATP6V0E1, SLC2A12, ABCA1, CDKN2AIP, CCNG1, ZNF579, RAP1A, HSPB1, TIMP2, H2BC5, DDAH2, UBE2I, MERTK, GNA12, CTSC, UBE2L6, TUBB2B, P4HA2, TXNL4B, SYTL3, MKNK2, PROS1, LPIN1, IDH1, WSCD1	Holtman et al., 2015	Weighted Gene Co-expression Network meta- analysis multiple microglial RNAseq datasets	Microglia	microglia	mouse	Holtman IR, Raj DD, Miller JA, et al. Induction of a common microglia gene expression signature by aging and neurodegenerative conditions: a co-expression meta-analysis. Acta Neuropathol Commun. 2015;3(1):1-18. doi:10.1186/s40478-015-0203-5
76	LPS>Ctrl acute	1.58e-35	1.2076e-34	9.92393	65192	241	1635	60	PDYN, RUNX1, RUNX1, CEBPB, CSTB, LCP1, IFNAR1, FAS, TUBB6, UBTD1, MVP, WDR1, PICALM, SESN2, HGF, RAB8B, BTG1, GEM, NFKB2, MSN, NT5C2, SEC61A1, C5AR1, SLC7A11, MAP2K3, TMOD3, TMOD3, FBXO30, CDKN1A, IFRD1, BCL6, GNA13, ZFP36L1, IFIT2, SOX9, DNAJB1, CHSY1, CD14, TNFRSF1A, NUPR1, HIF1A, ZC3HAV1, PLSCR1, LTBR, CARHSP1, TXNRD1, CBFB, JMJD6, IRF1, TAP1, APOC1, SLC3A2, AFF1, CXCL16, STAT3, PHLDA1, FCGR2A…	Holtman et al., 2015	Weighted Gene Co-expression Network meta- analysis multiple microglial RNAseq datasets	Microglia	microglia	mouse	Holtman IR, Raj DD, Miller JA, et al. Induction of a common microglia gene expression signature by aging and neurodegenerative conditions: a co-expression meta-analysis. Acta Neuropathol Commun. 2015;3(1):1-18. doi:10.1186/s40478-015-0203-5
77	LPSx1<LPSx4 post 6 months DEGs	8.3871e-05	0.00019094	19.1333	66780	297	47	4	FBXO30, CNOT6, CCNG1, XPO1	Wendeln et al., 2018	LPSx1<LPSx4 6 month later whole brain DEGs	Microglia	microglia	mouse	Wendeln A-C, Degenhardt K, Kaurani L, et al. Innate immune memory in the brain shapes neurological disease hallmarks. Nature. 2018;556(7701):332-338. doi:10.1038/s41586-018-0023-4
78	Male P60 MG LPS vs SAL	5.0677e-49	6.0249e-48	14.2763	65489	233	1338	68	RUNX1, RUNX1, BTG3, CEBPB, LCP1, TGIF1, RAB20, USP42, TUBB6, THBS1, DHRS3, NFIL3, PLTP, HMOX1, PIM1, PICALM, HGF, RAB8B, BTG1, GEM, ZBTB10, NFKBIZ, HAMP, NFKB2, ATOH8, MSN, GLA, UBE2H, C5AR1, SLC7A11, MAP2K3, CDKN1A, IFRD1, SWAP70, GNA13, FPR1, ARID5B, IFIT2, MPZL1, CHSY1, CD14, NUPR1, EMP1, HIF1A, NAMPT, ZC3HAV1, PLSCR4, PLSCR1, TXNRD1, CBFB, IRF1, TAP1, APOE, RIT1, AFF1, CXCL16, STAT3, PHLDA1, …	Hanamsagar et al., 2017	RNA sequencing acutely isolated microglia from males 2hours after systemic LPS or Saline injection	Microglia	microglia	mouse	Hanamsagar R, Alter MD, Block CS, Sullivan H, Bolton JL, Bilbo SD. Generation of a microglial developmental index in mice and in humans reveals a sex difference in maturation and immune reactivity. Glia. 2017;65(9):1504-1520. doi:10.1002/glia.23176
79	MeCP2 het female MG 24wks	0.00020371	0.00044942	14.9852	66767	297	60	4	CEBPB, MAP2K3, IFIT2, MAPKAPK2	Zhao, et al., 2017	differential expression microglia isolated from MeCP2-/+ females 24wks (fully-symptomatic)	Microglia	microglia	mouse	Zhao D, Mokhtari R, Pedrosa E, Birnbaum R, Zheng D, Lachman HM. Transcriptome analysis of microglia in a mouse model of Rett syndrome: differential expression of genes associated with microglia/macrophage activation and cellular stress. Mol Autism. 2017;8(1):17. doi:10.1186/s13229-017-0134-z
80	MeCP2 het female MG 5wks	2.4323e-07	7.0024e-07	7.3382	66451	289	376	12	KLF6, PLTP, CA12, YAP1, RRAGD, NQO1, TNFRSF11B, CNN3, SLC2A12, MYLK, DNAJB1, P4HA2	Zhao, et al., 2017	differential expression microglia isolated from MeCP2-/+ females 5wks (pre-symptomatic)	Microglia	microglia	mouse	Zhao D, Mokhtari R, Pedrosa E, Birnbaum R, Zheng D, Lachman HM. Transcriptome analysis of microglia in a mouse model of Rett syndrome: differential expression of genes associated with microglia/macrophage activation and cellular stress. Mol Autism. 2017;8(1):17. doi:10.1186/s13229-017-0134-z
81	MeCP2minusy MG symp	1.5512e-09	4.8817e-09	7.08411	66267	284	560	17	FAS, DHRS3, STOM, CA12, FAM107A, PARD3, GLA, TGFBR3, MPZL1, NUPR1, TGFB2, P4HA1, PLSCR4, TXNRD1, PBXIP1, SYTL3, MAPKAPK2	Cronk et al., 2015	differential gene expressoin symptomatic MeCP2-/y null male microglia	Microglia	microglia	mouse	Cronk JC, Derecki NC, Ji E, et al. Methyl-CpG Binding Protein 2 Regulates Microglia and Macrophage Gene Expression in Response to Inflammatory Stimuli. Immunity. 2015;42(4):679-691. doi:10.1016/j.immuni.2015.03.013
82	Mef2cKO<WT MG	2.7903e-11	9.9521e-11	11.3625	66520	286	307	15	TUBB6, PLTP, GEM, PNP, GNG12, LONRF3, TMEM176A, GNA13, SPPL2A, TUBB2B, KLHDC8B, PBXIP1, SLC16A3, FCGR2A, RAMP1	Deczkowska et al. 2018	genes with higher expression in Mef2cKO microglia comparted to control microglia	Microglia	microglia	mouse	Deczkowska A, Matcovitch-Natan O, Tsitsou-Kampeli A, et al. Mef2C restrains microglial inflammatory response and is lost in brain ageing in an IFN-I-dependent manner. Nat Commun. 2017;8(1):717. doi:10.1038/s41467-017-00769-0
83	Mef2cKO>WT MG	9.6493e-11	3.2777e-10	11.5918	66547	287	280	14	KLF6, TGIF1, DHRS3, ZNF395, MAPKAPK3, STAB1, FLNA, C5AR1, TIMP2, CD14, MKNK2, APOE, RBM14, MCL1, MCL1	Deczkowska et al. 2018	genes with lower expression in Mef2cKO microglia comparted to control microglia	Microglia	microglia	mouse	Deczkowska A, Matcovitch-Natan O, Tsitsou-Kampeli A, et al. Mef2C restrains microglial inflammatory response and is lost in brain ageing in an IFN-I-dependent manner. Nat Commun. 2017;8(1):717. doi:10.1038/s41467-017-00769-0
84	MGnD signature increased	3.9229e-06	1.0238e-05	44.9846	66807	297	20	4	LGALS3, APOE, CXCL16, IFI16	Krasemann, et al., 2018	neurodegenerative disease signature genes increased in SOD1, APP, and EAE microglia	Microglia	microglia	mouse	Krasemann S, Madore C, Cialic R, et al. The TREM2-APOE pathway drives the transcriptional phenotype of dysfunctional microglia in neurodegenerative diseases. Immunity. 2017;47(3):566. doi:10.1016/J.IMMUNI.2017.08.008
85	MIA PolyIC GD14 P0	2.1289e-16	9.904e-16	12.26	66400	279	427	22	BTG3, PKNOX1, TUBB6, DHRS3, SAMD8, KLHL21, GEM, EHD4, PNP, HSD3B7, CDKN1A, LONRF3, ABCA1, CHI3L1, SLC16A9, PAPOLA, TNFRSF1A, RBM12B, COLGALT1, PBXIP1, SLC16A3, MAPKAPK2	Matcovitch-Natan, et al., 2016	differential gene expression polyI:C MIA on GD14, whole brain microglia P0	Microglia	microglia	mouse	Matcovitch-Natan O, Winter DR, Giladi A, et al. Microglia development follows a stepwise program to regulate brain homeostasis. Science (80- ). 2016;8670. doi:10.1126/science.aad8670
86	MIA PolyIC plus mino<MIA	0.013406	0.0219	3.6842	66522	296	305	5	FAS, PLTP, CA12, TGFBR3, GJC1	Mattei, et al. 2017	RNA sequencing male P80 isolated microglia, control, PolyIC MIA (GD 15), PolyIC MIA (GD 15) + minocycline (P70_P80 in drinking water)	Microglia	microglia	mouse	Mattei D, Ivanov A, Ferrai C, et al. Maternal immune activation results in complex microglial transcriptome signature in the adult offspring that is reversed by minocycline treatment. Transl Psychiatry. 2017;7(5):e1120. doi:10.1038/tp.2017.80
87	MIA PolyIC plus mino>MIA	3.2241e-18	1.5681e-17	12.0625	66329	276	498	25	RUNX1, RUNX1, PARVG, TGIF1, WAS, SOX4, DHRS3, ASAP3, BTG1, DHX34, STAB1, NFKB2, C5AR1, STON2, ITGAV, GNA13, FHOD1, ZFP36L1, MERTK, GNA12, TNFRSF1A, FERMT3, LTBR, PPP1R18, PPP1R18, TAP1, SH3TC1	Mattei, et al. 2017	RNA sequencing male P80 isolated microglia, control, PolyIC MIA (GD 15), PolyIC MIA (GD 15) + minocycline (P70_P80 in drinking water)	Microglia	microglia	mouse	Mattei D, Ivanov A, Ferrai C, et al. Maternal immune activation results in complex microglial transcriptome signature in the adult offspring that is reversed by minocycline treatment. Transl Psychiatry. 2017;7(5):e1120. doi:10.1038/tp.2017.80
88	MIA PolyIC<Ctrl	2.9513e-27	1.7544e-26	13.9198	66181	265	646	36	RUNX1, RUNX1, CEBPB, PARVG, WAS, SOX4, DHRS3, LYN, PICALM, FAM107A, BTG1, STAB1, NFKB2, PNP, GNG12, C5AR1, STON2, ABCA1, ITGAV, GNA13, SCRG1, FHOD1, ZFP36L1, MERTK, GNA12, CHSY1, TNFRSF1A, FERMT3, ZC3HAV1, LTBR, PPP1R18, PPP1R18, TUBB2B, SH3TC1, AFF1, SLC16A3, FCGR2A, JUN	Mattei, et al. 2017	RNA sequencing male P80 isolated microglia, control, PolyIC MIA (GD 15), PolyIC MIA (GD 15) + minocycline (P70_P80 in drinking water)	Microglia	microglia	mouse	Mattei D, Ivanov A, Ferrai C, et al. Maternal immune activation results in complex microglial transcriptome signature in the adult offspring that is reversed by minocycline treatment. Transl Psychiatry. 2017;7(5):e1120. doi:10.1038/tp.2017.80
89	MIA PolyIC>Ctrl	6.5563e-08	1.9487e-07	6.78412	66350	287	477	14	VIM, FAS, CA12, TRAF3IP2, TGFBR3, PTPN13, PLOD2, HSPB1, AEBP1, EMP1, GJC1, PLSCR1, ATP2B4, KCNE4	Mattei, et al. 2017	RNA sequencing male P80 isolated microglia, control, PolyIC MIA (GD 15), PolyIC MIA (GD 15) + minocycline (P70_P80 in drinking water)	Microglia	microglia	mouse	Mattei D, Ivanov A, Ferrai C, et al. Maternal immune activation results in complex microglial transcriptome signature in the adult offspring that is reversed by minocycline treatment. Transl Psychiatry. 2017;7(5):e1120. doi:10.1038/tp.2017.80
90	microglia < macrophages	1.1365e-59	1.6214e-58	8.08818	60495	163	6332	138	RAB31, ACAA2, DNAJC3, RUNX1, RUNX1, CEBPB, CSTB, VIM, LCP1, ARID3A, RAB20, EFNB1, WAS, IFNAR1, CLN5, USP42, STYXL1, SYT17, THBS1, DHRS3, ZNF395, RPN2, UBTD1, MVP, ELK1, TPD52L2, WDR1, TNFRSF10B, ITPRIP, LACTB, HMOX1, NHS, MAPKAPK3, RAB8B, ATRAID, GEM, ZBTB10, NFKBIZ, EHD4, RPS19, TMED10, RRAGD, DHX34, RAB32, TRAF3IP2, FLNA, WLS, AK4, SLC2A4RG, GNG5, MSN, NT5C2, KANK1, GLA, RDH10, SEC61A1, HSD3B7,…	Galatro et al. 2017	DEGs with logFC<3 p<0.001 microglia < macrophages	Microglia	microglia	human	Galatro TF, Holtman IR, Lerario AM, et al. Transcriptomic analysis of purified human cortical microglia reveals age-associated changes. Nat Neurosci. 2017;20(8):1162. doi:10.1038/nn.4597
91	microglia < monocytes	5.8265e-69	1.1335e-67	9.14414	60279	151	6548	150	RAB31, DNAJC3, KLF6, BTG3, CEBPB, CSTB, VIM, PARVG, LCP1, TGIF1, RAB20, EFNB1, SOX4, CLN5, TSHZ1, CLU, THBS1, DHRS3, ZNF395, NFIL3, MVP, ELK1, TPD52L2, WDR1, LYN, SAMD8, ITPRIP, LACTB, FGFRL1, NHS, STOM, MAPKAPK3, SESN2, RAB8B, KLHL21, ITGA5, BTG1, GEM, ZBTB10, NFKBIZ, EHD4, RPS19, RRAGD, DHX34, STAB1, NFIA, NFKB2, RAB32, TRAF3IP2, FLNA, PNP, ARRDC3, SLC2A4RG, GNG5, MSN, NT5C2, KANK1, DSE, UBE2H,…	Galatro et al. 2017	DEGs with logFC<3 p<0.001 microglia < monocytes	Microglia	microglia	human	Galatro TF, Holtman IR, Lerario AM, et al. Transcriptomic analysis of purified human cortical microglia reveals age-associated changes. Nat Neurosci. 2017;20(8):1162. doi:10.1038/nn.4597
92	microglia > monocytes	0.0012445	0.0024211	3.34265	66147	291	680	10	SYT17, NXN, PLTP, SRGAP1, HAMP, INTU, HSPB1, MERTK, APOE, APOC1	Galatro et al. 2017	DEGs with logFC>3 p<0.001 microglia > monocytes	Microglia	microglia	human	Galatro TF, Holtman IR, Lerario AM, et al. Transcriptomic analysis of purified human cortical microglia reveals age-associated changes. Nat Neurosci. 2017;20(8):1162. doi:10.1038/nn.4597
93	Microglial Sensome	5.0664e-05	0.00011785	13.5863	66744	296	83	5	C5AR1, CD14, CXCL16, SLC16A3, FCGR2A	Hickman, et al., 2013	Direct RNA sequencing of microglia from young and aged mice, top 100 genes showing ligand and microbial recognition to sense changes in the environment	Microglia	microglia	mouse	Hickman SE, Kingery ND, Ohsumi TK, et al. The microglial sensome revealed by direct RNA sequencing. Nat Neurosci. 2013;16(12):1896-1905. doi:10.1038/nn.3554
94	Miller AD>Ctrl	1.9078e-63	3.1405e-62	66.6147	66642	254	185	47	AKR1C3, TMEM47, KLF6, CEBPB, TGIF1, PTTG1IP, TUBB6, MGST1, DHRS3, NFIL3, PIM1, STOM, YAP1, GEM, TRAF3IP2, TNFRSF11B, MSN, NT5C2, DSE, SLC44A3, SLC9A9, EMP3, CNN3, DPYSL3, TGFBR3, PLOD2, PALLD, SLC7A2, ABCA1, CD99, BCL6, C1S, C1R, ZFP36L1, GLIS3, SOX9, TNFRSF1A, NUPR1, EMP1, PLSCR4, PBXIP1, CALCOCO2, STAT3, MCL1, MCL1, JUN, RAMP1, S100A10	Miller et al., 2013	RNASeq genes higher in Alzheimer's Disease comparted to controls	Neuropsychiatric & Neurodevelopmental Disorders human brain	brain	human	Miller JA, Woltjer RL, Goodenbour JM, Horvath S, Geschwind DH. Genes and pathways underlying regional and cell type changes in Alzheimer’s disease. Genome Med. 2013;5(5):48. doi:10.1186/gm452
95	Missense	2.6572e-07	7.4821e-07	3.6388	65273	277	1554	24	NFIL3, ELK1, SESN2, RHPN2, KANK1, PTPRZ1, MAP2K3, DPYSL3, PLOD2, FBXO30, ABCA1, CNOT6, PLEKHA4, SWAP70, ITGAV, PAPOLA, CHSY1, P4HA2, TXNRD1, SMG6, SBF2, PROS1, ANO6, ATP2B4	Iossifov, et al., 2014	Missense mutations associated with ASD	ASD genetics	blood	human	Iossifov I, O ’roak BJ, Sanders SJ, et al. The contribution of de novo coding mutations to autism spectrum disorder. Nature. 2014;000(515):216-221. doi:10.1038/nature13908
96	MS.GM<MS.WM	9.201e-21	4.8025e-20	15.6703	66443	276	384	25	RAB31, KLF6, VIM, MGST1, NFIL3, UBTD1, WDR1, HGF, GEM, ZBTB10, NFKBIZ, RRAGD, TNFRSF11B, GNG12, MSN, PLOD2, IFRD1, TIMP2, GNA13, NUPR1, APOE, APOC1, SLC3A2, CXCL16, PHLDA1	Poel et al. 2019	Microglia Human MS Grey Matter < MS White Matter	inflammation	microglia	human	Poel M van der, Ulas T, Mizee MR, et al. Transcriptional profiling of human microglia reveals grey–white matter heterogeneity and multiple sclerosis-associated changes. Nat Commun 2019 101. 2019;10(1):1-13. doi:10.1038/s41467-019-08976-7
97	MS.GM>CtrlGM	1.0765e-05	2.7102e-05	19.1131	66768	296	59	5	TGIF1, TUBB6, SDC2, KCNN3, ARID5B	Poel et al. 2019	Microglia Human MS Grey Matter > Control Grey Matter	inflammation	microglia	human	Poel M van der, Ulas T, Mizee MR, et al. Transcriptional profiling of human microglia reveals grey–white matter heterogeneity and multiple sclerosis-associated changes. Nat Commun 2019 101. 2019;10(1):1-13. doi:10.1038/s41467-019-08976-7
98	MS.GM>MS.WM	0.010681	0.017583	4.8508	66642	297	185	4	STAB1, FHOD1, CD14, IFITM3	Poel et al. 2019	Microglia Human MS Grey Matter > MS White Matter	inflammation	microglia	human	Poel M van der, Ulas T, Mizee MR, et al. Transcriptional profiling of human microglia reveals grey–white matter heterogeneity and multiple sclerosis-associated changes. Nat Commun 2019 101. 2019;10(1):1-13. doi:10.1038/s41467-019-08976-7
99	P0 Hdac1/2 KO MG < WT	0.0069947	0.012269	3.6933	66461	295	366	6	PARVG, RAB20, ASAP3, ABCA1, FHOD1, MERTK	Datta, et al., 2018	Differentially expressed genes with lower expression in Hdac1/2 KO MG compared to WT at Postnatal day 0; deletion embryonic	Microglia	microglia	mouse	Datta M, Staszewski O, Raschi E, et al. Histone Deacetylases 1 and 2 Regulate Microglia Function during Development, Homeostasis, and Neurodegeneration in a Context-Dependent Manner. Immunity. 2018;48(3):514-529.e6. doi:10.1016/j.immuni.2018.02.016
100	P0 Hdac1/2 KO MG > WT	2.7831e-07	7.7348e-07	9.37373	66583	291	244	10	FAS, TUBB6, NXN, TNFRSF10B, FGFRL1, TNFRSF11B, CNN3, CDKN1A, EMP1, MXD1	Datta, et al., 2018	Differentially expressed genes with higher expression in Hdac1/2 KO MG compared to WT at Postnatal day 0; deletion embryonic	Microglia	microglia	mouse	Datta M, Staszewski O, Raschi E, et al. Histone Deacetylases 1 and 2 Regulate Microglia Function during Development, Homeostasis, and Neurodegeneration in a Context-Dependent Manner. Immunity. 2018;48(3):514-529.e6. doi:10.1016/j.immuni.2018.02.016
101	P14 Hdac1/2 KO MG < WT	0.015332	0.02467	11.1681	66787	299	40	2	HSPB1, WSCD1	Datta, et al., 2018	Differentially expressed genes with lower expression in Hdac1/2 KO MG compared to WT at Postnatal day 14; deletion embryonic	Microglia	microglia	mouse	Datta M, Staszewski O, Raschi E, et al. Histone Deacetylases 1 and 2 Regulate Microglia Function during Development, Homeostasis, and Neurodegeneration in a Context-Dependent Manner. Immunity. 2018;48(3):514-529.e6. doi:10.1016/j.immuni.2018.02.016
102	P14 Hdac1/2 KO MG > WT	8.1299e-22	4.3495e-21	8.3964	65663	262	1164	39	EYA2, VIM, FAS, TUBB6, MGST1, NXN, THBS1, PLTP, PIM1, STOM, MAPKAPK3, HGF, TNFRSF11B, FLNA, DSE, DYNLT1, C5AR1, EMP3, CNN3, TGFBR3, CDKN1A, SLC7A2, TRPS1, SCRG1, LGALS3, FPR1, CHI3L1, MYLK, MPZL1, EMP1, PLSCR1, BST2, APOE, APOC1, CXCL16, PHLDA1, IFI16, S100A10, DYRK3	Datta, et al., 2018	Differentially expressed genes with higher expression in Hdac1/2 KO MG compared to WT at Postnatal day 14; deletion embryonic	Microglia	microglia	mouse	Datta M, Staszewski O, Raschi E, et al. Histone Deacetylases 1 and 2 Regulate Microglia Function during Development, Homeostasis, and Neurodegeneration in a Context-Dependent Manner. Immunity. 2018;48(3):514-529.e6. doi:10.1016/j.immuni.2018.02.016
103	P14 vs P60 female MG	1.0655e-47	1.1401e-46	9.85408	64261	216	2566	85	RAB31, DNAJC3, EYA2, CSTB, VIM, ARID3A, TUBB6, THBS1, DHRS3, NFIL3, UBTD1, WDR1, LYN, HMOX1, PIM1, LHX2, STOM, MAPKAPK3, SESN2, HGF, RAB8B, SRGAP1, ZBTB10, NFKBIZ, TMED10, NFKB2, PNP, GLA, UBE2H, PTPRZ1, SLC7A11, INTU, SLC9A9, EMP3, CHRDL1, AEN, MAP2K3, CDKN1A, IFRD1, CHPT1, TMEM176A, PLEKHA4, CCNG1, SWAP70, TIMP2, BCL6, GNA13, SCRG1, AEBP1, DDAH2, UGDH, ARID5B, IFIT2, CPNE3, MPZL1, DNAJB1, CHSY1…	Hanamsagar et al., 2017	RNAseq differentially expressed genes P14 vs P60 female	Microglia Development	microglia	mouse	Hanamsagar R, Alter MD, Block CS, Sullivan H, Bolton JL, Bilbo SD. Generation of a microglial developmental index in mice and in humans reveals a sex difference in maturation and immune reactivity. Glia. 2017;65(9):1504-1520. doi:10.1002/glia.23176
104	P14 vs P60 male MG	9.047e-66	1.6134e-64	10.8821	63138	184	3689	117	RAB31, ACAA2, DNAJC3, TMEM47, BTG3, CSTB, PKNOX1, VIM, ARID3A, TGIF1, IFNAR1, ABHD3, TUBB6, MGST1, CLU, SYT17, THBS1, DHRS3, NFIL3, UBTD1, WDR1, HMOX1, PIM1, LHX2, NTSR2, STOM, PICALM, CA12, SESN2, RAB8B, DNALI1, YAP1, BTG1, ZBTB10, RHPN2, TMED10, RRAGD, NFIA, NFKB2, NQO1, PNP, ARRDC3, GNG12, MSN, GLA, UBE2H, PTPRZ1, C5AR1, SLC7A11, SLC44A3, INTU, SH3GLB1, EMP3, SDC2, ATP6V0E1, MAP2K3, SLC2A12, T…	Hanamsagar et al., 2017	RNAseq differentially expressed genes P14 vs P60 male	Microglia Development	microglia	mouse	Hanamsagar R, Alter MD, Block CS, Sullivan H, Bolton JL, Bilbo SD. Generation of a microglial developmental index in mice and in humans reveals a sex difference in maturation and immune reactivity. Glia. 2017;65(9):1504-1520. doi:10.1002/glia.23176
105	P4 vs P14 female MG	9.0481e-42	8.4187e-41	9.29967	64485	225	2342	76	PDYN, KLF6, EYA2, CEBPB, PKNOX1, TGIF1, NFIB, RAB20, CLN5, THBS1, UBTD1, ASAP3, HMOX1, LHX2, PICALM, SESN2, HGF, SRGAP1, FAM107A, DNALI1, BTG1, GEM, EMX2, DHX34, BAG3, FLNA, PNP, ARRDC3, GLA, UBE2H, PTPRZ1, SH3GLB1, CHRDL1, MAP2K3, DPYSL3, FBXO30, IFRD1, LONRF3, SLC7A2, SAT1, IGFBP5, SWAP70, TRPS1, HSPB1, ITGAV, BCL6, GNA13, FPR1, FHOD1, ARID5B, ZFP36L1, MERTK, SOX9, DNAJB1, NUPR1, FERMT3, P4HA1,…	Hanamsagar et al., 2017	RNAseq differentially expressed genes P4 vs P14 female	Microglia Development	microglia	mouse	Hanamsagar R, Alter MD, Block CS, Sullivan H, Bolton JL, Bilbo SD. Generation of a microglial developmental index in mice and in humans reveals a sex difference in maturation and immune reactivity. Glia. 2017;65(9):1504-1520. doi:10.1002/glia.23176
106	P4 vs P14 male MG	2.9029e-45	2.8237e-44	9.24679	64142	217	2685	84	RAB31, RUNX1, RUNX1, KLF6, PKNOX1, PARVG, TGIF1, NFIB, WAS, CLN5, THBS1, UBTD1, ASAP3, LYN, HMOX1, LHX2, PICALM, SESN2, RAB8B, SRGAP1, FAM107A, YAP1, BTG1, GEM, RRAGD, EMX2, PARD3, NQO1, BAG3, FLNA, PNP, ARRDC3, AK4, GLA, UBE2H, PTPRZ1, DYNLT1, SH3GLB1, CHRDL1, CNN3, S1PR1, MAP2K3, FBXO30, IFRD1, LONRF3, SAT1, IGFBP5, SWAP70, TRPS1, RAP1A, HSPB1, ITGAV, BCL6, GNA13, ACO1, AEBP1, FPR1, FHOD1, ARID…	Hanamsagar et al., 2017	RNAseq differentially expressed genes P4 vs P14 male	Microglia Development	microglia	mouse	Hanamsagar R, Alter MD, Block CS, Sullivan H, Bolton JL, Bilbo SD. Generation of a microglial developmental index in mice and in humans reveals a sex difference in maturation and immune reactivity. Glia. 2017;65(9):1504-1520. doi:10.1002/glia.23176
107	P4 vs P60 female MG	1.4004e-48	1.5773e-47	8.27939	62985	200	3842	101	DNAJC3, RUNX1, RUNX1, KLF6, VIM, LCP1, NFIB, FERMT2, PTTG1IP, EFNB1, WAS, CLN5, TUBB6, THBS1, DHRS3, NFIL3, ELK1, WDR1, ASAP3, LYN, PIM1, LHX2, STOM, MAPKAPK3, PICALM, SRGAP1, FAM107A, GEM, TMED10, EMX2, BAG3, FLNA, PNP, ARRDC3, GNG12, AK4, PTPRZ1, SLC7A11, SLC9A9, EMP3, CHRDL1, CNN3, AEN, MAP2K3, DPYSL3, PLOD2, CDKN1A, PALLD, SLC7A2, ABCA1, CHPT1, TMEM176A, SAT1, CNOT6, IGFBP5, TRPS1, HSPB1, KCN…	Hanamsagar et al., 2017	RNAseq differentially expressed genes P4 vs P60 female	Microglia Development	microglia	mouse	Hanamsagar R, Alter MD, Block CS, Sullivan H, Bolton JL, Bilbo SD. Generation of a microglial developmental index in mice and in humans reveals a sex difference in maturation and immune reactivity. Glia. 2017;65(9):1504-1520. doi:10.1002/glia.23176
108	P4 vs P60 male MG	3.1796e-37	2.5201e-36	7.55642	63821	222	3006	79	DNAJC3, VIM, NFIB, PTTG1IP, EFNB1, IFNAR1, ABHD3, TUBB6, STYXL1, THBS1, DHRS3, NFIL3, WDR1, ASAP3, PIM1, LHX2, STOM, HGF, SRGAP1, FAM107A, GEM, EMX2, NFKB2, FLNA, PNP, ARRDC3, GNG12, PTPRZ1, SLC7A11, ATP6V0E1, CHRDL1, MAP2K3, DPYSL3, CDKN1A, SLC7A2, ABCA1, CHPT1, TMEM176A, SAT1, CNOT6, RAP1A, HSPB1, KCNN3, ITGAV, SCRG1, AEBP1, FPR1, MERTK, MPZL1, CHSY1, NUPR1, EMP1, WWTR1, CTSC, P4HA1, NAMPT, PLS…	Hanamsagar et al., 2017	RNAseq differentially expressed genes P4 vs P60 male	Microglia Development	microglia	mouse	Hanamsagar R, Alter MD, Block CS, Sullivan H, Bolton JL, Bilbo SD. Generation of a microglial developmental index in mice and in humans reveals a sex difference in maturation and immune reactivity. Glia. 2017;65(9):1504-1520. doi:10.1002/glia.23176
109	P45 Hdac1/2 KO MG > WT	3.6718e-07	9.9464e-07	13.1881	66689	293	138	8	MGST1, PLTP, SLC7A2, TRPS1, WWTR1, APOE, APOC1, IFI16	Datta, et al., 2018	Differentially expressed genes with higher expression in Hdac1/2 KO MG compared to WT at Postnatal day 45; deletion embryonic	Microglia	microglia	mouse	Datta M, Staszewski O, Raschi E, et al. Histone Deacetylases 1 and 2 Regulate Microglia Function during Development, Homeostasis, and Neurodegeneration in a Context-Dependent Manner. Immunity. 2018;48(3):514-529.e6. doi:10.1016/j.immuni.2018.02.016
110	P60 MG ABX>SPF	0.0075111	0.012963	16.5478	66800	299	27	2	GEM, NFKBIZ	Thion et al., 2018	genes with higher expression in antibiotic treated mice compared to specific pathogen free mice at P60	Microglia Development	microglia	mouse	Thion MS, Low D, Silvin A, et al. Microbiome Influences Prenatal and Adult Microglia in a Sex-Specific Manner. Cell. 2018. doi:10.1016/j.cell.2017.11.042
111	P60 MG Female GF>SPF	5.1947e-08	1.5657e-07	11.3325	66625	291	202	10	KLF6, SOX4, NFKBIZ, ARRDC3, GLA, CDKN1A, ARID5B, AFF1, SPTY2D1, JUN	Thion et al., 2018	genes with higher expression in female germ free mice compared to specific pathogen free mice at P60	Microglia Development	microglia	mouse	Thion MS, Low D, Silvin A, et al. Microbiome Influences Prenatal and Adult Microglia in a Sex-Specific Manner. Cell. 2018. doi:10.1016/j.cell.2017.11.042
112	P60 MG Female SPF>ABX	0.0039778	0.0070351	23.5272	66808	299	19	2	CEBPB, DNAJB1	Thion et al., 2018	genes with higher expression in female specific pathogen free mice compared to antibiotic treated mice at P60	Microglia Development	microglia	mouse	Thion MS, Low D, Silvin A, et al. Microbiome Influences Prenatal and Adult Microglia in a Sex-Specific Manner. Cell. 2018. doi:10.1016/j.cell.2017.11.042
113	P60 MG Female SPF>GF	1.6202e-13	6.5419e-13	19.238	66658	287	169	14	ARID3A, THBS1, HMOX1, RPS19, FBXO30, IFRD1, HSPB1, BCL6, IFIT2, CXCL16, PHLDA1, MOB3C, MAPKAPK2, MXD1	Thion et al., 2018	genes with higher expression in female specific pathogen free mice compared to germ free mice at P60	Microglia Development	microglia	mouse	Thion MS, Low D, Silvin A, et al. Microbiome Influences Prenatal and Adult Microglia in a Sex-Specific Manner. Cell. 2018. doi:10.1016/j.cell.2017.11.042
114	P60 MG GF Female>Male	4.5049e-29	3.0127e-28	24.9557	66543	272	284	29	RUNX1, RUNX1, KLF6, CEBPB, TGIF1, SOX4, THBS1, HMOX1, PIM1, BTG1, GEM, NFKBIZ, NFKB2, BAG3, ARRDC3, GLA, CDKN1A, IFRD1, HSPB1, BCL6, ARID5B, ZFP36L1, DNAJB1, IRF1, MKNK2, AFF1, CXCL16, SPTY2D1, MCL1, MCL1, JUN	Thion et al., 2018	genes with higher expression in female compared to male germ free mice at P60	Microglia Development	microglia	mouse	Thion MS, Low D, Silvin A, et al. Microbiome Influences Prenatal and Adult Microglia in a Sex-Specific Manner. Cell. 2018. doi:10.1016/j.cell.2017.11.042
115	P60 MG Male ABX>SPF	0.020516	0.032283	9.50234	66780	299	47	2	GEM, NFKBIZ	Thion et al., 2018	genes with higher expression in male antibiotic treated mice compared to specific pathogen free mice at P60	Microglia Development	microglia	mouse	Thion MS, Low D, Silvin A, et al. Microbiome Influences Prenatal and Adult Microglia in a Sex-Specific Manner. Cell. 2018. doi:10.1016/j.cell.2017.11.042
116	P60 MG SPF Female>Male	4.728e-33	3.4889e-32	27.4834	66539	269	288	32	KLF6, CEBPB, ARID3A, TGIF1, RAB20, THBS1, SAMD8, HMOX1, PIM1, PICALM, BTG1, GEM, NFKBIZ, BAG3, FBXO30, CDKN1A, IFRD1, SAT1, HSPB1, BCL6, GNA13, IFIT2, DNAJB1, TXNRD1, IRF1, MKNK2, CXCL16, MOB3C, MAPKAPK2, MCL1, MCL1, JUN, MXD1	Thion et al., 2018	genes with higher expression in female compared to male specific pathogen free mice at P60	Microglia Development	microglia	mouse	Thion MS, Low D, Silvin A, et al. Microbiome Influences Prenatal and Adult Microglia in a Sex-Specific Manner. Cell. 2018. doi:10.1016/j.cell.2017.11.042
117	P60 MvsF LPS	0.0089479	0.015206	221.714	66826	300	1	1	MXD1	Hanamsagar et al., 2017	RNAseq from adult (P60) male vs female mice 2hrs after LPS injection	Microglia	microglia	mouse	Hanamsagar R, Alter MD, Block CS, Sullivan H, Bolton JL, Bilbo SD. Generation of a microglial developmental index in mice and in humans reveals a sex difference in maturation and immune reactivity. Glia. 2017;65(9):1504-1520. doi:10.1002/glia.23176
118	Parikshak ASD>Ctrl	0	0	804.036	66500	60	327	241	ASAP3, RAB31, ACAA2, DNAJC3, AKR1C3, TMEM47, RUNX1, RUNX1, BTG3, EYA2, CEBPB, CSTB, PKNOX1, VIM, PARVG, LCP1, ARID3A, TGIF1, RAB20, FERMT2, PTTG1IP, EFNB1, IFNAR1, FAS, ABHD3, USP42, TUBB6, MGST1, CLU, STYXL1, SYT17, NXN, THBS1, DHRS3, NFIL3, RPN2, UBTD1, TPD52L2, WDR1, TNFRSF10B, ASAP3, LYN, SAMD8, ITPRIP, PLTP, LACTB, HMOX1, FGFRL1, LHX2, NHS, NTSR2, C2CD4A, STOM, MAPKAPK3, CA12, SESN2, HGF, RA…	Parikshak et al., 2016	RNAseq genes with higher expression in ASD compared to controls	Neuropsychiatric & Neurodevelopmental Disorders human brain	brain	human	Parikshak NN, Swarup V, Belgard TG, et al. Genome-wide changes in lncRNA, splicing, and regional gene expression patterns in autism. Nature. 2016;540(7633):423-427. doi:10.1038/nature20612
119	PBS<LPSx4 post 6 months DEGs	8.0104e-05	0.00018433	7.24158	66608	294	219	7	CLN5, BTG1, NFKBIZ, FBXO30, STON2, GNA13, STAT3	Wendeln et al., 2018	PBS<LPSx4 6 month later whole brain DEGs	Microglia	microglia	mouse	Wendeln A-C, Degenhardt K, Kaurani L, et al. Innate immune memory in the brain shapes neurological disease hallmarks. Nature. 2018;556(7701):332-338. doi:10.1038/s41586-018-0023-4
120	PBS>LPSx1 post 6 months DEGs	0.0033979	0.0061623	6.80355	66695	297	132	4	TGIF1, ARRDC3, DYNLT1, XPO1	Wendeln et al., 2018	PBS>LPSx1 6 month later whole brain DEGs	Microglia	microglia	mouse	Wendeln A-C, Degenhardt K, Kaurani L, et al. Innate immune memory in the brain shapes neurological disease hallmarks. Nature. 2018;556(7701):332-338. doi:10.1038/s41586-018-0023-4
121	PLI>0.9	1.6563e-26	9.5797e-26	5.7087	63518	232	3309	69	DNAJC3, KLF6, PKNOX1, VIM, LCP1, NFIB, FERMT2, WAS, TSHZ1, USP42, THBS1, NFIL3, WDR1, LYN, LHX2, NHS, PICALM, HGF, SRGAP1, ITGA5, YAP1, NFKBIZ, RPS19, EMX2, NFIA, PARD3, NFKB2, FLNA, ARRDC3, MSN, GLA, RDH10, UBE2H, PTPRZ1, SEC61A1, DPYSL3, MOV10, FBXO30, PTBP3, CDKN2AIP, TRPS1, RAP1A, BCL6, ARID5B, UBE2I, GNA12, PAPOLA, SOX9, TENT4B, CHSY1, PTBP1, TNFRSF1A, WWTR1, TGFB2, HIF1A, NAMPT, GJC1, NADK2…	Lek, et al., 2016	Exome Aggregation Consortium	Neuropsychiatric & Neurodevelopmental Disorders human brain	blood	human	Lek M, Karczewski KJ, Minikel E V., et al. Analysis of protein-coding genetic variation in 60,706 humans. Nature. 2016;536(7616):285-291. doi:10.1038/nature19057
122	preminusMG cluster	0.0036574	0.0065224	3.33903	66285	293	542	8	PARVG, ABCA1, UBE2L6, LTBR, TUBB2B, APOE, SLC3A2, SLC16A3	Matcovitch-Natan, et al., 2016	Gene cluster with higher expression in pre-microglia progenitors compared to other microglia developmental timepoints	Microglia Development	microglia	mouse	Matcovitch-Natan O, Winter DR, Giladi A, et al. Microglia development follows a stepwise program to regulate brain homeostasis. Science (80- ). 2016;8670. doi:10.1126/science.aad8670
123	PrimedMG Down	0.010681	0.017583	4.8508	66642	297	185	4	WAS, CDKN2AIP, MERTK, DNAJB1	Holtman et al., 2015	Weighted Gene Co-expression Network meta-analysis multiple microglial RNAseq datasets	Microglia	microglia	mouse	Holtman IR, Raj DD, Miller JA, et al. Induction of a common microglia gene expression signature by aging and neurodegenerative conditions: a co-expression meta-analysis. Acta Neuropathol Commun. 2015;3(1):1-18. doi:10.1186/s40478-015-0203-5
124	PrimedMG UP	1.3936e-13	5.7352e-13	14.8299	66575	285	252	16	CSTB, TUBB6, NFKB2, ATP6V0E1, BCL6, LGALS3, IFIT2, HIF1A, UBE2L6, TXNRD1, TAP1, APOE, APOC1, CXCL16, FCGR2A, IFI16	Holtman et al., 2015	Weighted Gene Co-expression Network meta-analysis multiple microglial RNAseq datasets	Microglia	microglia	mouse	Holtman IR, Raj DD, Miller JA, et al. Induction of a common microglia gene expression signature by aging and neurodegenerative conditions: a co-expression meta-analysis. Acta Neuropathol Commun. 2015;3(1):1-18. doi:10.1186/s40478-015-0203-5
125	PU 1 ChipSeq Targets	3.373e-59	4.5114e-58	9.15857	62374	182	4453	119	RAB31, RUNX1, RUNX1, PKNOX1, VIM, PARVG, LCP1, ARID3A, RAB20, FAS, TUBB6, NXN, DHRS3, NFIL3, UBTD1, ASAP3, LYN, SAMD8, PLTP, LACTB, HMOX1, LHX2, RAB8B, BTG1, RHPN2, NFKBIZ, EHD4, TMED10, DHX34, STAB1, NFIA, PARD3, FLNA, GNG12, MSN, NT5C2, KANK1, DSE, GLA, USP39, RDH10, UBE2H, MARCHF3, C5AR1, SLC7A11, SH3GLB1, SLC9A9, EMP3, MAP2K3, SLC2A12, TGFBR3, VAMP5, NEK6, CDKN1A, PDLIM5, PALLD, STON2, IFRD1,…	Satoh, et al., 2014	ChIPseq target genes	Microglia	macrophage	mouse	Satoh J, Asahina N, Kitano S, Kino Y. A Comprehensive Profile of ChIP-Seq-Based PU.1/Spi1 Target Genes in Microglia. Gene Regul Syst Bio. 2014;8:127. doi:10.4137/GRSB.S19711
126	Ramified > Amoeboid MG	0.0033505	0.0061283	3.38947	66293	293	534	8	BTG3, FERMT2, ABHD3, NTSR2, DNALI1, HSD3B7, MOV10, CHI3L1	Parakalan et al. 2012	DEGs with higher expression in ramified vs. amoeboid microglia	Microglia	microglia	rat	Parakalan R, Jiang B, Nimmi B, et al. Transcriptome analysis of amoeboid and ramified microglia isolated from the corpus callosum of rat brain. BMC Neurosci 2012 131. 2012;13(1):1-20. doi:10.1186/1471-2202-13-64
127	Recovery EAE vs. CTRL spinal cord MG	2.4545e-08	7.5038e-08	15.0019	66690	292	137	9	STAB1, NFIA, ABCA1, TIMP2, APOE, SBF2, PROS1, CXCL16, PEA15	Krasemann, et al., 2018	DEGs in EAE vs. CTRL spinal cord microglia in recovery, nanostring array	Microglia	microglia spinal cord	mouse	Krasemann S, Madore C, Cialic R, et al. The TREM2-APOE pathway drives the transcriptional phenotype of dysfunctional microglia in neurodegenerative diseases. Immunity. 2017;47(3):566. doi:10.1016/J.IMMUNI.2017.08.008
128	Sal1delMG<Ctrl	0.016419	0.026221	4.25188	66616	297	211	4	SOX4, NHS, GEM, TUBB2B	Buttgereit et al. 2016	Sal1del MG < Control MG adult array	Microglia	microglia	mouse	Buttgereit A, Lelios I, Yu X, et al. Sall1 is a transcriptional regulator defining microglia identity and function. Nat Immunol. 2016. doi:10.1038/ni.3585
129	Sal1delMG>Ctrl	9.5707e-19	4.8765e-18	17.6985	66545	280	282	21	VIM, PLTP, STOM, MAPKAPK3, HGF, STAB1, DSE, CDKN1A, ABCA1, TMEM176A, TRPS1, IFIT2, BAMBI, WWTR1, NAMPT, UBE2L6, BST2, TAP1, APOC1, CXCL16, IFI16	Buttgereit et al. 2016	Sal1delMG>Ctrl	Microglia	microglia	mouse	Buttgereit A, Lelios I, Yu X, et al. Sall1 is a transcriptional regulator defining microglia identity and function. Nat Immunol. 2016. doi:10.1038/ni.3585
130	SFARI Minimal	3.46e-05	8.3196e-05	5.31907	66398	291	429	10	SYT17, THBS1, NFIA, KANK1, UBE2H, SLC9A9, SDC2, DPYSL3, SMG6, XPO1	https://gene.sfari.org/	Currated database	ASD genetics	blood	human	https://gene.sfari.org/
131	State 1 GW 9 to -11 microglia, phagocytosis, activation and glycolysis	6.7105e-11	2.3542e-10	11.9341	66555	287	272	14	DNAJC3, SOX4, DHRS3, ARRDC3, ABCA1, SAT1, COLGALT1, WWTR1, RIT1, STAT3, YBX1, TXLNA, IFI6, NABP1	Kracht et al. 2020	SC-RNAseq State 1 Gestational week 9 to -11 microglia, phagocytosis, activation and glycolysis	Microglia	microglia	human	Kracht L, Borggrewe M, Eskandar S, et al. Human fetal microglia acquire homeostatic immune-sensing properties early in development. Science (80- ). 2020;369(6503):530-537. doi:10.1126/science.aba5906
132	State 2 oxidative phosphorylation, cell cycle, and the immediate-early response	0.0030384	0.0056053	11.0185	66766	298	61	3	CD14, TUBB2B, APOC1	Kracht et al. 2020	SC-RNAseq State 2 oxidative phosphorylation, cell cycle, and the immediate-early response	Microglia	microglia	human	Kracht L, Borggrewe M, Eskandar S, et al. Human fetal microglia acquire homeostatic immune-sensing properties early in development. Science (80- ). 2020;369(6503):530-537. doi:10.1126/science.aba5906
133	State 6 oxidative phosphorylation, cell cycle, and the immediate-early response	0.0029055	0.0054068	11.2008	66767	298	60	3	RPS19, MSN, JUN	Kracht et al. 2020	SC-RNAseq State 6 oxidative phosphorylation, cell cycle, and the immediate-early response	Microglia	microglia	human	Kracht L, Borggrewe M, Eskandar S, et al. Human fetal microglia acquire homeostatic immune-sensing properties early in development. Science (80- ). 2020;369(6503):530-537. doi:10.1126/science.aba5906
134	Young<Old MG	1.4978e-11	5.7237e-11	10.6935	66478	285	349	16	VIM, PLTP, SEC61A1, CDKN1A, LGALS3, UBE2L6, NADK2, CARHSP1, SRI, BST2, APOE, CXCL16, PEA15, LPP, WSCD1, IFI16	Deczkowska et al. 2018	3 month MG < 22 month MG RNAseq	Microglia	microglia	mouse	Deczkowska A, Matcovitch-Natan O, Tsitsou-Kampeli A, et al. Mef2C restrains microglial inflammatory response and is lost in brain ageing in an IFN-I-dependent manner. Nat Commun. 2017;8(1):717. doi:10.1038/s41467-017-00769-0
135	Young>Old MG	0.00040715	0.00085422	5.50049	66539	294	288	7	UBTD1, ZBTB10, ARRDC3, SLC9A9, SBF2, SH3TC1, RHOC	Deczkowska et al. 2018	3 month MG > 22 month MG RNAseq	Microglia	microglia	mouse	Deczkowska A, Matcovitch-Natan O, Tsitsou-Kampeli A, et al. Mef2C restrains microglial inflammatory response and is lost in brain ageing in an IFN-I-dependent manner. Nat Commun. 2017;8(1):717. doi:10.1038/s41467-017-00769-0
136	YS cluster	8.255e-28	5.0473e-27	22.3579	66510	272	317	29	CSTB, VIM, TUBB6, NXN, HMOX1, STOM, RAB8B, EHD4, STAB1, PNP, GNG12, DSE, DYNLT1, ATP6V0E1, CDKN1A, PTBP3, CCNG1, NUPR1, CTSC, NAMPT, CARHSP1, BST2, RHOC, IDH1, RAB13, MAPKAPK2, IFI16, NABP1, S100A10	Matcovitch-Natan, et al., 2016	Gene cluster with higher expression in Yolk Sac progenitors compared to other microglia developmental timepoints	Microglia Development	microglia	mouse	Matcovitch-Natan O, Winter DR, Giladi A, et al. Microglia development follows a stepwise program to regulate brain homeostasis. Science (80- ). 2016;8670. doi:10.1126/science.aad8670

## Sheet: Human ASD<CTRL Results
	listname	pvalue	FDR	OR	not_in_both_lists	in_userlist_only	in_database_only	in_both_lists	intersection_gene_symbol	source	description	groups	tissue	Species	full.source
1	adult MG cluster 1	0.00030897	0.0010018	4.43273	66384	351	384	9	TSC2, MAP1LC3A, RTN1, PTPRS, SLC36A1, ABTB1, TTLL3, IFFO1, ST3GAL5	Matcovitch-Natan, et al., 2016	Gene cluster with higher expression in adult microglia compared to other microglia developmental timepoints	Microglia Development	microglia	mouse	Matcovitch-Natan O, Winter DR, Giladi A, et al. Microglia development follows a stepwise program to regulate brain homeostasis. Science (80- ). 2016;8670. doi:10.1126/science.aad8670
2	adult MG cluster 2	8.8655e-05	0.000306	4.72833	66367	350	401	10	TMX4, ASB13, GARNL3, MAP3K9, SLC22A17, RAB6B, SYT11, SCN1B, TRIM3, NUAK1	Matcovitch-Natan, et al., 2016	Gene cluster with higher expression in adult microglia compared to other microglia developmental timepoints	Microglia Development	microglia	mouse	Matcovitch-Natan O, Winter DR, Giladi A, et al. Microglia development follows a stepwise program to regulate brain homeostasis. Science (80- ). 2016;8670. doi:10.1126/science.aad8670
3	Amoeboid > Ramified MG	3.9863e-07	1.7061e-06	4.27489	65909	341	859	19	MAPK8, RTN1, RNMT, ZNF25, DYNC1I1, EPB41L3, SNAP91, PRPS1, ACTR1A, NCALD, SAE1, TTL, PREP, ENY2, UBE2QL1, SLC39A10, NELL2, G3BP2, RAB6B	Parakalan et al. 2012	DEGs with higher expression in amoeboid vs. ramified microglia	Microglia	microglia	rat	Parakalan R, Jiang B, Nimmi B, et al. Transcriptome analysis of amoeboid and ramified microglia isolated from the corpus callosum of rat brain. BMC Neurosci 2012 131. 2012;13(1):1-20. doi:10.1186/1471-2202-13-64
4	ASD cortex differentially spliced genes	4.2523e-23	3.7916e-22	9.44157	65944	322	824	38	TSC2, GABARAPL1, TTC19, ARL6, DCUN1D4, CADPS, ZNF365, KLHL3, LRP8, CKB, CADPS2, PPP3CA, GARNL3, GMPR2, RMND5B, IDH3A, TBC1D7, TBC1D7, CHIC1, NRXN3, EIF5A2, MAP3K9, C6orf136, PPIA, MFN1, SLC22A17, ILF3, ORC3, MAPK9, IFFO1, PAFAH1B1, PREPL, KIAA0513, HACL1, BCAS3, RNF157, C2CD5, USP33, COPG1	Parikshak et al., 2016	Differentially spliced genes in ASD brain	Neuropsychiatric & Neurodevelopmental Disorders human brain	brain	human	Parikshak NN, Swarup V, Belgard TG, et al. Genome-wide changes in lncRNA, splicing, and regional gene expression patterns in autism. Nature. 2016;540(7633):423-427. doi:10.1038/nature20612
5	Candidate ID	1.6408e-08	8.3603e-08	5.61487	66148	342	620	18	IQSEC1, FRY, SLC25A5, CACNG2, AIFM1, SLC4A8, PQBP1, TBC1D7, TBC1D7, UNC80, SYNCRIP, PEX11B, DRD4, SV2B, NDUFS3, ABCG4, NUAK1, NGEF, ST3GAL5	Gilissen, et al., 2014	Candiate genes related to intellectual disability in humans	ASD genetics	blood	human	Gilissen C, Hehir-Kwa JY, Thung D, et al. Genome sequencing identifies major causes of severe intellectual disability. Nature. 2014;511(7509):344-347. doi:10.1038/nature13394
6	Chd8 brain targets	9.3581e-06	3.6412e-05	4.37375	66156	346	612	14	KLHDC2, MAP2K5, AGK, ANAPC5, FUS, MAT2B, UBLCP1, NDUFS1, PPIA, VAMP2, PREPL, DLAT, TXNDC9, TOP2B	Gompers, et al., 2017	Chd8 ChIPseq peaks mouse brain	ASD regulators	brain	mouse	Gompers AL, Su-Feher L, Ellegood J, et al. Germline Chd8 haploinsufficiency alters brain development in mouse. Nat Neurosci. 2017;20(8):1062-1073. doi:10.1038/nn.4592
7	Chd8 promoter targets	5.411e-11	3.2165e-10	4.03172	65031	325	1737	35	KLHDC2, PTPRS, DTD1, DDHD2, DCUN1D4, MAP2K5, MORN1, UBQLN2, PPP2R1A, LRP8, VPS16, LMO4, AGK, ANAPC5, HERC3, FUS, VTI1B, ACTR1B, RRAGA, SPG7, XPO6, VDAC3, NDUFS1, ATP1B1, AP5B1, NPLOC4, PAFAH1B1, ATP1A1, DLAT, IRGQ, SNX17, NUAK1, RCOR3, TOP2B, UCHL5	Cotney, et al., 2015	Chd8 ChIPseq peaks over promters in hNPCs/E17.5 mouse cortex	ASD regulators	NPC	mouse	Cotney J, Muhle RA, Sanders SJ, et al. The autism-associated chromatin modifier CHD8 regulates other autism risk genes during human neurodevelopment. Nat Commun. 2015;6:6404. doi:10.1038/ncomms7404
8	Chd8 targets human NPCs	3.8927e-36	5.9503e-35	5.31721	61849	253	4919	107	GPCPD1, TPGS2, SAMM50, TSC2, TELO2, NOVA1, KLHDC2, GABARAPL1, MLST8, SLC25A5, ATP6V1E1, KCNH8, TTC19, METTL22, SLC29A1, RHOBTB1, DDHD2, ARL6, PICK1, AFG3L2, DCUN1D4, SUV39H1, STAU2, FTSJ1, OXA1L, ELOVL4, MAP2K5, SCYL1, PQBP1, ACTR1A, PPP2R1A, PSMD7, MRPL15, TMEM160, VPS16, LMO4, NCALD, AGK, ANAPC5, SAE1, PPP2R5B, HERC3, FUS, GMPR2, MFSD3, TBC1D7, TBC1D7, SLC36A1, MAT2B, ACTR1B, UBLCP1, CEP68, FAR…	Sugathan, et al., 2014	CHD8 Chipseq peaks human iPSC NPCs	ASD regulators	NPC	human	Sugathan A, Biagioli M, Golzio C, et al. CHD8 regulates neurodevelopmental pathways associated with autism spectrum disorder in neural progenitors. Proc Natl Acad Sci. 2014;111(42):E4468-E4477. doi:10.1073/pnas.1405266111
9	Chd8del5+/- brain DE genes	8.7379e-05	0.000306	4.32532	66285	349	483	11	MAP1LC3A, STRBP, FUS, GMPR2, ENY2, TMEM169, CAND2, YIF1B, ABCC8, C2CD5, NIF3L1	Gompers, et al., 2017	Chd85del+/- brain compared to WT differentially expressed genes	ASD regulators	brain	mouse	Gompers AL, Su-Feher L, Ellegood J, et al. Germline Chd8 haploinsufficiency alters brain development in mouse. Nat Neurosci. 2017;20(8):1062-1073. doi:10.1038/nn.4592
10	Cluster 5 Microglia anti-inflammatory responses	0.0085838	0.022678	2.67029	66133	351	635	9	GPCPD1, MAP1LC3A, GABARAPL1, SEMA7A, CKB, IPCEF1, SLC22A18, PAFAH1B1, SLC25A3	Olah et al., 2020	SCRNA-seq Cluster 5 Microglia anti-inflammatory responses	Microglia	microglia	human	Olah M, Menon V, Habib N, et al. Single cell RNA sequencing of human microglia uncovers a subset associated with Alzheimer’s disease. Nat Commun 2020 111. 2020;11(1):1-18. doi:10.1038/s41467-020-19737-2
11	Cluster 6 Microglia anti-inflammatory responses	0.011104	0.02863	2.55647	66105	351	663	9	MAP1LC3A, GABARAPL1, RNMT, CKB, GARNL3, SPG7, TTLL3, PAFAH1B1, DCTN2	Olah et al., 2020	SCRNA-seq Cluster 6 Microglia anti-inflammatory responses	Microglia	microglia	human	Olah M, Menon V, Habib N, et al. Single cell RNA sequencing of human microglia uncovers a subset associated with Alzheimer’s disease. Nat Commun 2020 111. 2020;11(1):1-18. doi:10.1038/s41467-020-19737-2
12	Cluster 8 marker genes, GW 9-10; phagocytosis	0.002489	0.0072965	4.60181	66523	354	245	6	PSMG3, PPP3CA, SLC39A10, MFN1, ATP1B1, COPG1	Kracht et al. 2020	SC-RNAseq Cluster 8 marker genes, gestational week 9-10; phagocytosis	Microglia	microglia	human	Kracht L, Borggrewe M, Eskandar S, et al. Human fetal microglia acquire homeostatic immune-sensing properties early in development. Science (80- ). 2020;369(6503):530-537. doi:10.1126/science.aba5906
13	Cluster 9 Microglia cell cycle	9.4048e-09	5.0316e-08	3.95881	65428	333	1340	27	TPGS2, SLC25A5, RNMT, PRPF19, SLC29A1, NUP210, AIFM1, STAU2, TMEM160, VPS16, ANAPC5, SAE1, FUS, PAK1, VTI1B, LPCAT4, SPG7, TOPBP1, VDAC3, PPIA, OXR1, PARP6, COA1, DNM1L, TUBG1, UCHL5, MRPL37	Olah et al., 2020	SCRNA-seq Cluster 9 Microglia cell cycle	Microglia	microglia	human	Olah M, Menon V, Habib N, et al. Single cell RNA sequencing of human microglia uncovers a subset associated with Alzheimer’s disease. Nat Commun 2020 111. 2020;11(1):1-18. doi:10.1038/s41467-020-19737-2
14	Ctrl<INFb MG	1.6888e-07	7.5368e-07	8.59231	66524	349	244	11	MTMR7, FAM219A, CPLX1, LCMT1, THEM6, SDHA, ADORA1, C6orf136, ATG16L1, ATP1A1, TRIM37	Deczkowska et al. 2018	young adult MG, 4wks treatment choroid plexus AAV-Ctrl<AAV-INFb RNAseq	Microglia	microglia	mouse	Deczkowska A, Matcovitch-Natan O, Tsitsou-Kampeli A, et al. Mef2C restrains microglial inflammatory response and is lost in brain ageing in an IFN-I-dependent manner. Nat Commun. 2017;8(1):717. doi:10.1038/s41467-017-00769-0
15	Ctrl>INFb MG	0.019995	0.049562	4.00046	66581	356	187	4	CKB, LMO4, OXR1, TXNDC9	Deczkowska et al. 2018	young adult MG, 4wks treatment choroid plexus AAV-Ctrl>AAV-INFb RNAseq	Microglia	microglia	mouse	Deczkowska A, Matcovitch-Natan O, Tsitsou-Kampeli A, et al. Mef2C restrains microglial inflammatory response and is lost in brain ageing in an IFN-I-dependent manner. Nat Commun. 2017;8(1):717. doi:10.1038/s41467-017-00769-0
16	DAM < HOM MG	0.0018672	0.0057083	3.40509	66269	351	499	9	DCUN1D2, RTN1, SCAMP5, CKB, PPP3CA, RMND5B, CEP68, ATG16L1, PAFAH1B1	Keren-Shaul et al., 2017	DEGs with lower expression in DAM microglia vs. Homeostatic Micorglia	Microglia	microglia	mouse	Keren-Shaul H, Spinrad A, Weiner A, et al. A Unique Microglia Type Associated with Restricting Development of Alzheimer’s Disease. Cell. 2017;169(7):1276-1290.e17. doi:10.1016/j.cell.2017.05.018
17	DAMstage1 < DAMstage2 MG	1.2621e-20	1.0388e-19	4.2666	63193	290	3575	70	GPCPD1, PSMG3, MAGEE1, KLHDC2, IQSEC1, RNMT, DTD1, GOT1, NIPA1, SLC29A1, ASH2L, ITFG1, DDHD2, LCMT1, PICK1, BAIAP2L2, ACTR1A, SLC35B4, MRPL15, VPS16, LMO4, DHCR24, AGK, ANAPC5, CCDC9, MARK4, ZBTB24, KLHDC3, SLC36A1, RRAGA, SPG7, PIK3CB, FIBP, MTMR2, VDAC3, COPS7A, ADORA1, OXR1, SLC39A10, SLC25A12, RASGRF1, GET3, TTC13, ATG16L1, SLC22A17, ATG4D, PARP6, ILF3, NDUFS3, G3BP2, ORC3, MYG1, MAPK9, RAB6B…	Keren-Shaul et al., 2017	DEGs with lower expression in DAM stage1 microglia vs. DAM stage2 micorglia	Microglia	microglia	mouse	Keren-Shaul H, Spinrad A, Weiner A, et al. A Unique Microglia Type Associated with Restricting Development of Alzheimer’s Disease. Cell. 2017;169(7):1276-1290.e17. doi:10.1016/j.cell.2017.05.018
18	DAMstage1 > DAMstage2 MG	4.2715e-13	2.9487e-12	5.86288	65785	331	983	29	TMX4, TELO2, RTN1, NDRG3, PTPRS, SLC25A5, ATP6V1E1, OXA1L, TBRG1, PPP2R1A, CKB, TMEM160, AUH, PPP3CA, SAE1, PAK1, ACTR1B, FARSB, PREP, SDHA, NDUFS1, TOMM20, TTLL3, IFFO1, DCTN2, PREPL, SYT11, ATP5F1D, TRIM37	Keren-Shaul et al., 2017	DEGs with higher expression in DAM stage1 microglia vs. DAM stage2 micorglia	Microglia	microglia	mouse	Keren-Shaul H, Spinrad A, Weiner A, et al. A Unique Microglia Type Associated with Restricting Development of Alzheimer’s Disease. Cell. 2017;169(7):1276-1290.e17. doi:10.1016/j.cell.2017.05.018
19	Decrease expression with age	4.8593e-06	1.9998e-05	5.99785	66419	349	349	11	GPCPD1, TELO2, SEMA7A, MORN1, CKB, DHCR24, FAM81A, IPCEF1, MFSD6, EIF5A2, GET3	Galatro et al. 2017	DEGs negatively associated with human age	Microglia	microglia	human	Galatro TF, Holtman IR, Lerario AM, et al. Transcriptomic analysis of purified human cortical microglia reveals age-associated changes. Nat Neurosci. 2017;20(8):1162. doi:10.1038/nn.4597
20	Dup15q<Ctrl	1.4942e-67	3.997e-66	38.824	66426	300	342	60	PVALB, PSMG3, MAPK8, NDRG3, BEX5, GABARAPL1, ATP6V1E1, RNMT, CCDC25, GOT1, MRPS26, ITFG1, ARL6, RFPL1S, FTSJ1, ELOVL4, SEMA7A, SLC4A8, CAMK4, BEX2, PSMD7, TMEM160, NCALD, STRBP, GABRA1, ZBTB24, PAK1, FBLN7, CHIC1, KLHDC3, SLC36A1, MAT2B, TOPBP1, EIF5A2, TMEM169, RCAN2, PEX11B, UBE2QL1, EPHB6, OXR1, SLC25A12, RASGRF1, ATG16L1, ATP1B1, DIRAS1, AP1AR, SERPINI1, MAPK9, IFFO1, PAFAH1B1, SCN1B, GAS7, F…	Parikshak et al., 2016	RNAseq genes lower in Dup15q compared to Ctrl	Neuropsychiatric & Neurodevelopmental Disorders human brain	brain	human	Parikshak NN, Swarup V, Belgard TG, et al. Genome-wide changes in lncRNA, splicing, and regional gene expression patterns in autism. Nature. 2016;540(7633):423-427. doi:10.1038/nature20612
21	E18 vs P14 female MG	6.0049e-66	1.4278e-64	7.39814	59916	195	6852	165	TMX4, GPCPD1, SAMM50, PWP2, PSMG3, ARMCX2, MAGEE1, SULT4A1, IQSEC3, KLHDC2, RTN1, FRY, NDRG3, PTPRS, GABARAPL1, MLST8, EDN3, ADCY1, SHD, GRID1, DTD1, KCNH8, AMN1, ANKS6, DYNC1I1, GOT1, PRPF19, METTL22, CPLX1, PLCXD3, ASH2L, SPON2, NUP210, MRAP2, ITFG1, CACNG2, DDHD2, LCMT1, DOCK3, PICK1, OCIAD2, BAIAP2L2, KLHL22, SUV39H1, CACNA2D3, STAU2, FTSJ1, UBL7, SCYL1, UROS, SLC4A8, NT5DC1, MORN1, CHGA, PRP…	Hanamsagar et al., 2017	RNAseq differentially expressed genes E18 vs P14 female	Microglia Development	microglia	mouse	Hanamsagar R, Alter MD, Block CS, Sullivan H, Bolton JL, Bilbo SD. Generation of a microglial developmental index in mice and in humans reveals a sex difference in maturation and immune reactivity. Glia. 2017;65(9):1504-1520. doi:10.1002/glia.23176
22	E18 vs P14 male MG	5.9056e-73	2.1063e-71	8.34814	60561	194	6207	166	TMX4, GPCPD1, SAMM50, PWP2, ICA1, TELO2, ARMCX2, NOVA1, MAGEE1, SULT4A1, IQSEC3, KLHDC2, RTN1, FRY, PTPRS, GABARAPL1, MLST8, ADCY1, SHD, DTD1, KCNH8, AMN1, ANKS6, DYNC1I1, GOT1, PRPF19, METTL22, CPLX1, ABCC12, ASH2L, NOMO1, SPON2, NUP210, CACNG2, LCMT1, DOCK3, PICK1, OCIAD2, BAIAP2L2, KLHL22, SUV39H1, SNAP91, CACNA2D3, STAU2, FTSJ1, ELOVL4, UBL7, VAT1L, SCYL1, SLC4A8, NT5DC1, MORN1, CHGA, PRPS1, …	Hanamsagar et al., 2017	RNAseq differentially expressed genes E18 vs P14 male	Microglia Development	microglia	mouse	Hanamsagar R, Alter MD, Block CS, Sullivan H, Bolton JL, Bilbo SD. Generation of a microglial developmental index in mice and in humans reveals a sex difference in maturation and immune reactivity. Glia. 2017;65(9):1504-1520. doi:10.1002/glia.23176
23	E18 vs P4 female MG	3.0295e-35	4.052e-34	6.0846	63349	271	3419	89	GPCPD1, MAP1LC3A, MAGEE1, SULT4A1, IQSEC3, KLHDC2, RTN1, NDRG3, PTPRS, GABARAPL1, SHD, AMN1, DYNC1I1, PRPF19, METTL22, CPLX1, ITFG1, CACNG2, LCMT1, KLHL22, STAU2, FTSJ1, UBL7, UROS, NT5DC1, CHGA, PRPS1, RAB3B, PCSK1, BEX2, ACTR1A, PPP2R1A, MRPL15, LMO4, MRPS9, ANAPC5, MAP4K2, PPP2R5B, CEND1, FAM174B, IPCEF1, GABRA1, VTI1B, NRXN3, KLHDC3, ASPHD1, SLC36A1, SVOP, HSPA12A, CEP68, RRAGA, PNMA3, PIK3CB…	Hanamsagar et al., 2017	RNAseq differentially expressed genes E18 vs P4 female	Microglia Development	microglia	mouse	Hanamsagar R, Alter MD, Block CS, Sullivan H, Bolton JL, Bilbo SD. Generation of a microglial developmental index in mice and in humans reveals a sex difference in maturation and immune reactivity. Glia. 2017;65(9):1504-1520. doi:10.1002/glia.23176
24	E18 vs P4 male MG	7.5512e-35	9.5056e-34	6.51332	63875	278	2893	82	GPCPD1, TELO2, MAP1LC3A, MAGEE1, SULT4A1, IQSEC3, KLHDC2, RTN1, NDRG3, PTPRS, GABARAPL1, ADCY1, SHD, KCNH8, DYNC1I1, PRPF19, CPLX1, LCMT1, PICK1, KLHL22, STAU2, FTSJ1, UBL7, SLC4A8, NT5DC1, CHGA, RAB3B, PQBP1, UBQLN2, BEX2, ACTR1A, PPP2R1A, PSMD7, POLR2C, TMEM160, LMO4, TCEAL3, ANAPC5, PPP2R5B, CEND1, FAM174B, IPCEF1, CABP1, NRXN3, KLHDC3, ASPHD1, SLC36A1, SVOP, HSPA12A, CEP68, PNMA3, PIK3CB, TOP…	Hanamsagar et al., 2017	RNAseq differentially expressed genes E18 vs P4 male	Microglia Development	microglia	mouse	Hanamsagar R, Alter MD, Block CS, Sullivan H, Bolton JL, Bilbo SD. Generation of a microglial developmental index in mice and in humans reveals a sex difference in maturation and immune reactivity. Glia. 2017;65(9):1504-1520. doi:10.1002/glia.23176
25	E18 vs P60 female MG	4.4061e-69	1.347e-67	7.62311	59685	189	7083	171	TMX4, GPCPD1, DCUN1D2, ICA1, PSMG3, ARMCX2, MAP1LC3A, MAGEE1, SULT4A1, IQSEC3, KLHDC2, RTN1, FRY, PTPRS, GABARAPL1, MLST8, SLC25A5, EDN3, ADCY1, SHD, GRID1, CIDEA, KCNH8, ANKS6, DYNC1I1, PRPF19, METTL22, CPLX1, PLCXD3, ABCC12, ASH2L, MRPS26, NOMO1, SPON2, NUP210, MRAP2, CACNG2, DDHD2, LCMT1, DOCK3, BAIAP2L2, AFG3L2, KLHL22, SUV39H1, SNAP91, CACNA2D3, FTSJ1, GALNT6, ELOVL4, UBL7, VAT1L, PES1, SLC4…	Hanamsagar et al., 2017	RNAseq differentially expressed genes E18 vs P60 female	Microglia Development	microglia	mouse	Hanamsagar R, Alter MD, Block CS, Sullivan H, Bolton JL, Bilbo SD. Generation of a microglial developmental index in mice and in humans reveals a sex difference in maturation and immune reactivity. Glia. 2017;65(9):1504-1520. doi:10.1002/glia.23176
26	E18 vs P60 male MG	2.6992e-60	5.7763e-59	7.36039	61164	215	5604	145	TMX4, GPCPD1, DCUN1D2, PWP2, ICA1, TELO2, ARMCX2, MAGEE1, SULT4A1, IQSEC3, KLHDC2, RTN1, FRY, PTPRS, MLST8, ADCY1, SHD, GRID1, CIDEA, KCNH8, GOT1, NIPA1, PRPF19, METTL22, CPLX1, ABCC12, ASH2L, NOMO1, SPON2, NUP210, MRAP2, CACNG2, DOCK3, PICK1, KLHL22, SUV39H1, CACNA2D3, AIFM1, STAU2, FTSJ1, UBL7, PES1, SLC4A8, NT5DC1, CHGA, PRPS1, RAB3B, PCSK1, PQBP1, UBQLN2, BEX2, TBRG1, ACTR1A, PPP2R1A, LRP8, P…	Hanamsagar et al., 2017	RNAseq differentially expressed genes E18 vs P60 male	Microglia Development	microglia	mouse	Hanamsagar R, Alter MD, Block CS, Sullivan H, Bolton JL, Bilbo SD. Generation of a microglial developmental index in mice and in humans reveals a sex difference in maturation and immune reactivity. Glia. 2017;65(9):1504-1520. doi:10.1002/glia.23176
27	E18.5 MG Male SPF>GF	0.0001755	0.00059614	2.89707	65645	343	1123	17	EPB41L3, KLHL22, OXA1L, SCYL1, SAE1, PPP2R5B, GMPR2, VTI1B, KLHDC3, CEP68, SDHA, OXR1, SLC39A10, ATP5F1D, GAS7, DCTN1, EPS15	Thion et al., 2018	genes with higher expression in male specific pathogen free mice compared to germ free mice at E18.5	Microglia Development	microglia	mouse	Thion MS, Low D, Silvin A, et al. Microbiome Influences Prenatal and Adult Microglia in a Sex-Specific Manner. Cell. 2018. doi:10.1016/j.cell.2017.11.042
28	earlyminusMG cluster	5.9193e-12	3.8386e-11	5.06131	65590	330	1178	30	TPGS2, SAMM50, PSMG3, SLC25A5, DTD1, PRPF19, MRPS26, NUP210, SUV39H1, PES1, PRPS1, PSMD7, POLR2C, MRPS9, SAE1, IDH3A, VTI1B, PREP, TOPBP1, SDHA, VDAC3, NDUFS1, GET3, TOMM20, SRA1, ATP5F1D, TUBG1, DDX1, UCHL5, MRPL37	Matcovitch-Natan, et al., 2016	Gene cluster with higher expression in early progenitors compared to other microglia developmental timepoints	Microglia Development	microglia	mouse	Matcovitch-Natan O, Winter DR, Giladi A, et al. Microglia development follows a stepwise program to regulate brain homeostasis. Science (80- ). 2016;8670. doi:10.1126/science.aad8670
29	FMRP target genes	3.5996e-29	3.6682e-28	12.5642	66092	319	676	41	TSC2, IQSEC3, RTN1, FRY, PTPRS, ADCY1, CPLX1, NOMO1, DOCK3, KLHL22, SNAP91, SLC4A8, UBQLN2, ZNF365, PPP2R1A, LRP8, CKB, PPP3CA, GARNL3, PPP2R5B, SLC6A17, NRXN3, XPO6, CPT1C, OXR1, RASGRF1, SV2B, PTPRD, ATP1B1, VAMP2, SLC22A17, CELSR2, USP5, ATP1A1, SEZ6L2, ARHGEF2, TRIM3, GAS7, NGEF, TRIM37, DCTN1	Darnell, et al., 2011	FMRP HITS-CLIP targets P11-25 male mouse brain	ASD regulators	brain	mouse	Darnell JC, Van Driesche SJ, Zhang C, et al. FMRP stalls ribosomal translocation on mRNAs linked to synaptic function and autism. Cell. 2011;146(2):247-261. doi:10.1016/j.cell.2011.06.013
30	Gandal AAD<Ctrl	0.010523	0.027462	3.01674	66332	353	436	7	SLC25A5, EDN3, MRPS9, PDE7B, MAT2B, DNAJC18, ZNF226	Gandal, et al., 2018	RNAseq genes lower in Alcohol Abuse compared to controls	Neuropsychiatric & Neurodevelopmental Disorders human brain	brain	human	Gandal MJ, Haney J, Parikshak N, Leppa V, Horvath S, Geschwind DH. Shared molecular neuropathology across major psychiatric disorders parallels polygenic overlap. Science (80- ). 2018;693(February):693-697. doi:10.1101/040022
31	Gandal AAD>Ctrl	2.8882e-10	1.6265e-09	7.94294	66354	343	414	17	TSC2, PPP2R1A, PPP2R5B, CEND1, FARSB, XPO6, OGDHL, ENO2, EPHB6, NPLOC4, KIAA0513, OTUB1, GAS7, CNTNAP1, COPG1, HID1, MIB2	Gandal, et al., 2018	RNAseq genes higher in Alcohol Abuse compared to controls	Neuropsychiatric & Neurodevelopmental Disorders human brain	brain	human	Gandal MJ, Haney J, Parikshak N, Leppa V, Horvath S, Geschwind DH. Shared molecular neuropathology across major psychiatric disorders parallels polygenic overlap. Science (80- ). 2018;693(February):693-697. doi:10.1101/040022
32	Gandal ASD<Ctrl	0	0	609.347	65734	34	1034	326	TMX4, GPCPD1, PPEF1, DCUN1D2, TPGS2, SAMM50, SNHG11, PWP2, PVALB, TSC2, PCP4, ICA1, PSMG3, MAPK8, TELO2, ARMCX2, NOVA1, MAP1LC3A, MAGEE1, SULT4A1, GSDME, IQSEC3, KLHDC2, KBTBD7, IQSEC1, RTN1, FRY, NDRG3, BEX5, PTPRS, MLST8, TCEAL7, SLC25A5, ANK3, EDN3, ADCY1, VWC2, ATP6V1E1, SHD, CIDEA, RNMT, CCDC25, DTD1, KCNH8, TTC19, CD99L2, ZNF25, AMN1, MTMR7, FAM219A, ANKS6, SPRYD3, DYNC1I1, GOT1, NIPA1, PRP…	Gandal, et al., 2018	RNASeq genes lower in ASD comparted to controls	Neuropsychiatric & Neurodevelopmental Disorders human brain	brain	human	Gandal MJ, Haney J, Parikshak N, Leppa V, Horvath S, Geschwind DH. Shared molecular neuropathology across major psychiatric disorders parallels polygenic overlap. Science (80- ). 2018;693(February):693-697. doi:10.1101/040022
33	Gandal BD<Ctrl	1.365e-18	1.0433e-17	17.386	66531	339	237	21	PPEF1, PVALB, NDRG3, GABARAPL1, MLST8, SPON2, UROS, SCAMP5, LMO4, RMND5B, FBXW7, CABP1, ASPHD1, PPIA, RASGRF1, NDUFS3, KCNS3, ADSS2, ATP5F1D, DNM1L, RGS4	Gandal, et al., 2018	RNASeq genes lower in Biopolar Disorder comparted to controls	Neuropsychiatric & Neurodevelopmental Disorders human brain	brain	human	Gandal MJ, Haney J, Parikshak N, Leppa V, Horvath S, Geschwind DH. Shared molecular neuropathology across major psychiatric disorders parallels polygenic overlap. Science (80- ). 2018;693(February):693-697. doi:10.1101/040022
34	Gandal IBD<Ctrl	3.7716e-39	6.726e-38	5.79441	62227	253	4541	107	SAMM50, SNHG11, TSC2, ICA1, PSMG3, TELO2, MAP1LC3A, KLHDC2, KBTBD7, NDRG3, SLC25A5, ANK3, EDN3, SHD, CIDEA, TTC19, MTMR7, ANKS6, GOT1, MRPS26, EPB41L3, KCNIP4, LCMT1, BAIAP2L2, AFG3L2, DCUN1D4, AIFM1, OXA1L, UBL7, MAP2K5, NT5DC1, CHGA, LIN54, PQBP1, BEX2, PPP2R1A, CKB, ASB13, MRPL15, TMEM160, AUH, MRPS9, GARNL3, HERC3, STRBP, FAM81A, THEM6, RMND5B, MFSD3, IDH3A, TBC1D7, TBC1D7, PAK1, TMEM177, VTI…	Gandal, et al., 2018	RNASeq genes lower in Irritable Bowel Disease comparted to controls	Neuropsychiatric & Neurodevelopmental Disorders human brain	brain	human	Gandal MJ, Haney J, Parikshak N, Leppa V, Horvath S, Geschwind DH. Shared molecular neuropathology across major psychiatric disorders parallels polygenic overlap. Science (80- ). 2018;693(February):693-697. doi:10.1101/040022
35	Gandal IBD>Ctrl	2.7838e-36	4.5826e-35	5.65095	62514	260	4254	100	TMX4, GPCPD1, PVALB, PCP4, ARMCX2, MAGEE1, GSDME, IQSEC1, RTN1, FRY, BEX5, TCEAL7, ADCY1, CD99L2, ZNF25, AMN1, SPRYD3, SLC29A1, CPLX1, NOMO1, SPON2, NUP210, MRAP2, ARL6, KLHL22, SNAP91, CACNA2D3, CADPS, FTSJ1, CLCN4, GALNT6, ELOVL4, SCYL1, SEMA7A, SLC4A8, COX7A1, PRPS1, RAB3B, PCSK1, UBQLN2, KLHL3, LRP8, POLR2C, SLC35B4, LMO4, NCALD, CADPS2, TCEAL3, RASAL1, SAE1, MAP4K2, CCDC9, PPP2R5B, FAM174B, …	Gandal, et al., 2018	RNASeq genes higher in Irritable Bowel Disease comparted to controls	Neuropsychiatric & Neurodevelopmental Disorders human brain	brain	human	Gandal MJ, Haney J, Parikshak N, Leppa V, Horvath S, Geschwind DH. Shared molecular neuropathology across major psychiatric disorders parallels polygenic overlap. Science (80- ). 2018;693(February):693-697. doi:10.1101/040022
36	Gandal MDD<Ctrl	9.711e-06	3.6549e-05	10.2408	66639	353	129	7	PWP2, EDN3, SYT12, UBL7, UROS, FBLN7, ATG4D	Gandal, et al., 2018	RNASeq genes lower in Major Depressive Disorder comparted to controls	Neuropsychiatric & Neurodevelopmental Disorders human brain	brain	human	Gandal MJ, Haney J, Parikshak N, Leppa V, Horvath S, Geschwind DH. Shared molecular neuropathology across major psychiatric disorders parallels polygenic overlap. Science (80- ). 2018;693(February):693-697. doi:10.1101/040022
37	Gandal SCZ<Ctrl	1.2906e-105	5.5238e-104	27.6955	65697	248	1071	112	PPEF1, DCUN1D2, SAMM50, PVALB, TSC2, ICA1, ARMCX2, NOVA1, SULT4A1, KLHDC2, NDRG3, PTPRS, GABARAPL1, MLST8, SLC25A5, EDN3, ATP6V1E1, RNMT, CCDC25, GOT1, SLC29A1, RHOBTB1, SPON2, SYT12, ITFG1, CACNG2, DDHD2, STAU2, EXTL1, FTSJ1, UROS, SEMA7A, CHGA, PRPS1, PQBP1, ACTR1A, PPP2R1A, PSMD7, SCAMP5, CKB, ASB13, MRPL15, TMEM160, LMO4, LARP6, AGK, SAE1, MAP4K2, PPP2R5B, RMND5B, IDH3A, FBXW7, CABP1, KLHDC3,…	Gandal, et al., 2018	RNASeq genes lower in Schizophrenia comparted to controls	Neuropsychiatric & Neurodevelopmental Disorders human brain	brain	human	Gandal MJ, Haney J, Parikshak N, Leppa V, Horvath S, Geschwind DH. Shared molecular neuropathology across major psychiatric disorders parallels polygenic overlap. Science (80- ). 2018;693(February):693-697. doi:10.1101/040022
38	geneModules ASD	1.1778e-109	6.3012e-108	18.0795	64286	212	2482	148	TMX4, TPGS2, PVALB, PCP4, MAPK8, MAGEE1, SULT4A1, IQSEC3, IQSEC1, RTN1, FRY, GABARAPL1, TCEAL7, ADCY1, VWC2, ATP6V1E1, SHD, RNMT, CCDC25, MTMR7, DYNC1I1, GOT1, METTL22, SLC29A1, CPLX1, PLCXD3, ABCC12, RHOBTB1, NOMO1, EPB41L3, SYT12, KCNIP4, MRAP2, ITFG1, CACNG2, DDHD2, ARL6, DOCK3, DCUN1D4, SNAP91, RFPL1S, CACNA2D3, CADPS, STAU2, CLCN4, CAPS2, ELOVL4, SEMA7A, SLC4A8, CHGA, COX7A1, CAMK4, PCSK1, T…	Gandal, et al., 2018	WGCNA gene expression modules ASD gene enriched	Neuropsychiatric & Neurodevelopmental Disorders human brain	brain	human	Gandal MJ, Haney J, Parikshak N, Leppa V, Horvath S, Geschwind DH. Shared molecular neuropathology across major psychiatric disorders parallels polygenic overlap. Science (80- ). 2018;693(February):693-697. doi:10.1101/040022
39	geneModules ASD & BD	3.9575e-28	3.8496e-27	7.40679	65114	303	1654	57	SNHG11, KLHDC2, NDRG3, BEX5, DTD1, TTC19, CD99L2, SPRYD3, PICK1, AFG3L2, SUV39H1, AIFM1, PRPS1, LIN54, BEX2, ACTR1A, PSMD7, POLR2C, SLC35B4, VPS16, MRPS9, GARNL3, SAE1, GMPR2, RMND5B, TMEM177, KLHDC3, ACTR1B, CEP68, FARSA, PCYOX1L, FIBP, ENY2, SDHA, VDAC3, COPS7A, DHPS, TTC13, NMRAL1, TTLL3, FAM131B, LRRC29, CAND2, WDR54, MRI1, DCTN2, USP5, PLBD2, NDUFV1, TRIM3, SNX17, SLC25A3, DDX1, RCOR3, DCTN1…	Gandal, et al., 2018	WGCNA gene expression modules ASD & BD gene enriched	Neuropsychiatric & Neurodevelopmental Disorders human brain	brain	human	Gandal MJ, Haney J, Parikshak N, Leppa V, Horvath S, Geschwind DH. Shared molecular neuropathology across major psychiatric disorders parallels polygenic overlap. Science (80- ). 2018;693(February):693-697. doi:10.1101/040022
40	geneModules ASD & SCZ	1.0231e-07	4.8654e-07	2.36558	62133	306	4635	54	GPCPD1, PWP2, ICA1, PSMG3, PTPRS, ANK3, GRID1, CIDEA, KCNH8, ZNF25, AMN1, FAM219A, NIPA1, KLHL22, GALNT6, UROS, NT5DC1, MORN1, PUS7, DHCR24, LARP6, RASAL1, ANAPC5, HERC3, ZBTB24, MFSD6, RRAGA, TTL, PNMA3, XPO6, TOPBP1, MTMR2, ADORA1, CPT1C, LGI3, PPIA, TARBP1, RASGRF1, MFN1, LANCL1, PTPRD, TEX264, SRD5A3, YIF1B, MFSD12, PEX5L, SYT11, ARHGEF2, BCAS3, TRPC1, ABCC8, C2CD5, HID1, GLMN	Gandal, et al., 2018	WGCNA gene expression modules ASD & SCZ gene enriched	Neuropsychiatric & Neurodevelopmental Disorders human brain	brain	human	Gandal MJ, Haney J, Parikshak N, Leppa V, Horvath S, Geschwind DH. Shared molecular neuropathology across major psychiatric disorders parallels polygenic overlap. Science (80- ). 2018;693(February):693-697. doi:10.1101/040022
41	geneModules SCZ & BD	1.2771e-13	9.11e-13	6.42498	65903	332	865	28	PPEF1, TSC2, NOVA1, PRPF19, ASH2L, LCMT1, OXA1L, MAP2K5, RAB3B, UBQLN2, PPP2R1A, MARK4, FUS, MAT2B, FARSB, UBLCP1, PIK3CB, KIFAP3, C6orf136, VAMP2, SLC22A17, PRRT1, PRRT1, ATP1A1, SEZ6L2, HENMT1, OTUB1, TUBG1, COPG1	Gandal, et al., 2018	WGCNA gene expression modules SCZ & BD gene enriched	Neuropsychiatric & Neurodevelopmental Disorders human brain	brain	human	Gandal MJ, Haney J, Parikshak N, Leppa V, Horvath S, Geschwind DH. Shared molecular neuropathology across major psychiatric disorders parallels polygenic overlap. Science (80- ). 2018;693(February):693-697. doi:10.1101/040022
42	genes with LGD mutations in ASD	0.016758	0.042693	3.03319	66397	354	371	6	CACNA2D3, MFSD3, UNC80, ATP1B1, ATP1A1, NUAK1	Iossifov, et al., 2014	Likely gene disrupting mutation (LGD) in ASD	ASD genetics	blood	human	Iossifov I, O ’roak BJ, Sanders SJ, et al. The contribution of de novo coding mutations to autism spectrum disorder. Nature. 2014;000(515):216-221. doi:10.1038/nature13908
43	Gupta ASD<Ctrl	2.8021e-225	1.9988e-223	77.5137	65946	183	822	177	BMERB1, NDUFS1, PPEF1, TPGS2, PWP2, TSC2, PCP4, MAPK8, TELO2, ARMCX2, MAP1LC3A, MAGEE1, GSDME, IQSEC3, KBTBD7, IQSEC1, RTN1, FRY, PTPRS, GABARAPL1, MLST8, SLC25A5, ADCY1, SHD, GRID1, CIDEA, CCDC25, DTD1, TTC19, ZNF25, AMN1, MTMR7, SPRYD3, DYNC1I1, METTL22, PLCXD3, ABCC12, ASH2L, MRPS26, RHOBTB1, SPON2, KCNIP4, NUP210, MRAP2, CACNG2, ARL6, OCIAD2, BAIAP2L2, KLHL22, SNAP91, AIFM1, EXTL1, FTSJ1, CLC…	Gupta, et al., 2014	RNASeq genes lower in ASD comparted to controls	Neuropsychiatric & Neurodevelopmental Disorders human brain	brain	human	Gupta S, Ellis SE, Ashar FN, et al. Transcriptome analysis reveals dysregulation of innate immune response genes and neuronal activity-dependent genes in autism. Nat Commun. 2014;5:5748. doi:10.1038/ncomms6748
44	ID genes	1.0441e-11	6.5717e-11	6.94261	66148	338	620	22	TSC2, FRY, ANK3, DDHD2, ARL6, AIFM1, FTSJ1, ELOVL4, PRPS1, PQBP1, AUH, DHCR24, TBC1D7, TBC1D7, SDHA, NDUFS1, PEX11B, NDUFS3, SRD5A3, PAFAH1B1, NDUFV1, TUBG1, ST3GAL5	Kochinke et al., 2016	SysID currated database of ID genes	ASD genetics	blood	human	Kochinke K, Zweier C, Nijhof B, et al. Systematic Phenomics Analysis Deconvolutes Genes Mutated in Intellectual Disability into Biologically Coherent Modules. Am J Hum Genet. 2016;98(1):149-164. doi:10.1016/j.ajhg.2015.11.024
45	Known ID	8.8776e-09	4.8713e-08	6.25312	66243	343	525	17	NDUFS1, TSC2, ANK3, DDHD2, FTSJ1, ELOVL4, PRPS1, AUH, DHCR24, GABRA1, SPG7, MTMR2, SDHA, NDUFS1, SRD5A3, PAFAH1B1, NDUFV1	Gilissen, et al., 2014	Known genes related to intellectual disability in humans	ASD genetics	blood	human	Gilissen C, Hehir-Kwa JY, Thung D, et al. Genome sequencing identifies major causes of severe intellectual disability. Nature. 2014;511(7509):344-347. doi:10.1038/nature13394
46	LPS < PBS MG	0.0038479	0.011128	5.0415	66582	355	186	5	RTN1, CKB, PAK1, RAB6B, NUAK1	Krasemann, et al., 2018	lower expression in microglia 16hrs after injection of 100ng LPS	Microglia	microglia	mouse	Krasemann S, Madore C, Cialic R, et al. The TREM2-APOE pathway drives the transcriptional phenotype of dysfunctional microglia in neurodegenerative diseases. Immunity. 2017;47(3):566. doi:10.1016/J.IMMUNI.2017.08.008
47	LPS<Ctrl acute	2.4437e-27	2.2737e-26	6.71845	64838	300	1930	60	DCUN1D2, PVALB, MAGEE1, KLHDC2, NDRG3, PTPRS, GABARAPL1, ANKS6, NIPA1, PRPF19, SLC29A1, ASH2L, ITFG1, LCMT1, PICK1, KLHL22, NT5DC1, UBQLN2, SCAMP5, CKB, SLC35B4, ASB13, TMEM160, PPP3CA, GARNL3, SAE1, HERC3, GMPR2, ZBTB24, PAK1, TMEM177, SLC36A1, MAT2B, ABTB1, UBLCP1, HSPA12A, CEP68, MTMR2, KIFAP3, PEX11B, OXR1, SLC25A12, GET3, TTC13, TEX264, NMRAL1, PARP6, MAPK9, CAND2, RAB6B, VAMP1, DCTN2, IRGQ,…	Holtman et al., 2015	Weighted Gene Co-expression Network meta- analysis multiple microglial RNAseq datasets	Microglia	microglia	mouse	Holtman IR, Raj DD, Miller JA, et al. Induction of a common microglia gene expression signature by aging and neurodegenerative conditions: a co-expression meta-analysis. Acta Neuropathol Commun. 2015;3(1):1-18. doi:10.1186/s40478-015-0203-5
48	LPS>Ctrl acute	2.8465e-10	1.6265e-09	3.95317	65106	327	1662	33	TSC2, ARMCX2, SLC25A5, CCDC25, TTC19, DCUN1D4, CACNA2D3, GALNT6, PES1, SCYL1, PRPS1, PSMD7, POLR2C, CCDC9, FUS, FBXW7, VTI1B, NRXN3, ACTR1B, FARSB, FARSA, RRAGA, ENO2, EPHB6, ATG16L1, ATG4D, ADSS2, USP5, ATP1A1, KCNAB1, ARHGEF2, TRIM3, GAS7	Holtman et al., 2015	Weighted Gene Co-expression Network meta- analysis multiple microglial RNAseq datasets	Microglia	microglia	mouse	Holtman IR, Raj DD, Miller JA, et al. Induction of a common microglia gene expression signature by aging and neurodegenerative conditions: a co-expression meta-analysis. Acta Neuropathol Commun. 2015;3(1):1-18. doi:10.1186/s40478-015-0203-5
49	LPSx1>LPSx4 post 6 months DEGs	0.0050037	0.013906	9.18943	66707	357	61	3	MLST8, SLC36A1, MYG1	Wendeln et al., 2018	LPSx1>LPSx4 6 month later whole brain DEGs	Microglia	microglia	mouse	Wendeln A-C, Degenhardt K, Kaurani L, et al. Innate immune memory in the brain shapes neurological disease hallmarks. Nature. 2018;556(7701):332-338. doi:10.1038/s41586-018-0023-4
50	MAA MG DEGs	2.7394e-12	1.832e-11	17.96	66629	347	139	13	CHGA, CAMK4, HSPA12A, UNC80, ENO2, RASGRF1, SV2B, PTPRD, NELL2, SERPINI1, KCNAB1, TRPC1, FGF12	Vogel Ciernia, et al., 2018	differentially expressed genes in PND35 Female Microglia from maternal allergic asthma dams compared to vehicle controls	Microglia	microglia	mouse	Vogel Ciernia A, Careaga M, LaSalle JM, Ashwood P. Microglia from offspring of dams with allergic asthma exhibit epigenomic alterations in genes dysregulated in autism. Glia. 2018;66(3):505-521. doi:10.1002/glia.23261
51	Male P60 MG LPS vs SAL	9.735e-06	3.6549e-05	3.07484	65384	338	1384	22	PSMG3, MAP1LC3A, GABARAPL1, DTD1, AIFM1, GALNT6, POLR2C, CKB, CEND1, FUS, IDH3A, PCYOX1L, SDHA, LGI3, SLC39A10, CAND2, USP5, PREPL, ARHGEF2, ATP5F1D, NDUFV1, ST3GAL5	Hanamsagar et al., 2017	RNA sequencing acutely isolated microglia from males 2hours after systemic LPS or Saline injection	Microglia	microglia	mouse	Hanamsagar R, Alter MD, Block CS, Sullivan H, Bolton JL, Bilbo SD. Generation of a microglial developmental index in mice and in humans reveals a sex difference in maturation and immune reactivity. Glia. 2017;65(9):1504-1520. doi:10.1002/glia.23176
52	MeCP2 het female MG 5wks	0.0012924	0.0040083	3.9704	66388	352	380	8	PCSK1, FAM81A, SLC6A17, CPT1C, SLC22A17, HID1, RGS4, TUBA4A	Zhao, et al., 2017	differential expression microglia isolated from MeCP2-/+ females 5wks (pre-symptomatic)	Microglia	microglia	mouse	Zhao D, Mokhtari R, Pedrosa E, Birnbaum R, Zheng D, Lachman HM. Transcriptome analysis of microglia in a mouse model of Rett syndrome: differential expression of genes associated with microglia/macrophage activation and cellular stress. Mol Autism. 2017;8(1):17. doi:10.1186/s13229-017-0134-z
53	MeCP2minusy MG symp	3.7332e-06	1.5665e-05	4.75778	66205	346	563	14	GPCPD1, ARMCX2, GOT1, GALNT6, VAT1L, SEMA7A, SCAMP5, SLC35B4, VPS16, CCDC9, PAK1, PCYOX1L, ATP1B1, TTLL3	Cronk et al., 2015	differential gene expressoin symptomatic MeCP2-/y null male microglia	Microglia	microglia	mouse	Cronk JC, Derecki NC, Ji E, et al. Methyl-CpG Binding Protein 2 Regulates Microglia and Macrophage Gene Expression in Response to Inflammatory Stimuli. Immunity. 2015;42(4):679-691. doi:10.1016/j.immuni.2015.03.013
54	MGnD signature decreased	0.0054526	0.01496	8.89672	66705	357	63	3	SCAMP5, CKB, NUAK1	Krasemann, et al., 2018	neurodegenerative disease signature genes decreased in SOD1, APP, and EAE microglia	Microglia	microglia	mouse	Krasemann S, Madore C, Cialic R, et al. The TREM2-APOE pathway drives the transcriptional phenotype of dysfunctional microglia in neurodegenerative diseases. Immunity. 2017;47(3):566. doi:10.1016/J.IMMUNI.2017.08.008
55	MIA PolyIC GD14 4wk	0.0012114	0.0038123	15.5745	66732	357	36	3	PVALB, PRPS1, ARHGEF2	Matcovitch-Natan, et al., 2016	differential gene expression polyI:C MIA on GD14, whole brain microglia 4wks	Microglia	microglia	mouse	Matcovitch-Natan O, Winter DR, Giladi A, et al. Microglia development follows a stepwise program to regulate brain homeostasis. Science (80- ). 2016;8670. doi:10.1126/science.aad8670
56	MIA PolyIC plus mino<MIA	1.4988e-07	6.9727e-07	7.69089	66470	348	298	12	EDN3, ZNF25, CACNA2D3, CAMK4, STRBP, FAM81A, HSPA12A, UNC80, SV2B, KCNAB1, TRPC1, RGS4	Mattei, et al. 2017	RNA sequencing male P80 isolated microglia, control, PolyIC MIA (GD 15), PolyIC MIA (GD 15) + minocycline (P70_P80 in drinking water)	Microglia	microglia	mouse	Mattei D, Ivanov A, Ferrai C, et al. Maternal immune activation results in complex microglial transcriptome signature in the adult offspring that is reversed by minocycline treatment. Transl Psychiatry. 2017;7(5):e1120. doi:10.1038/tp.2017.80
57	MIA PolyIC>Ctrl	9.3783e-08	4.5613e-07	6.05465	66292	345	476	15	EDN3, ZNF25, MTMR7, DOCK3, CAPS2, CAMK4, PCSK1, LRP8, STRBP, CHIC1, UNC80, PREPL, TRPC1, RCOR3, RGS4	Mattei, et al. 2017	RNA sequencing male P80 isolated microglia, control, PolyIC MIA (GD 15), PolyIC MIA (GD 15) + minocycline (P70_P80 in drinking water)	Microglia	microglia	mouse	Mattei D, Ivanov A, Ferrai C, et al. Maternal immune activation results in complex microglial transcriptome signature in the adult offspring that is reversed by minocycline treatment. Transl Psychiatry. 2017;7(5):e1120. doi:10.1038/tp.2017.80
58	microglia < macrophages	7.3318e-54	1.4264e-52	6.44444	60443	215	6325	145	TMX4, SAMM50, PWP2, TSC2, PSMG3, TELO2, IQSEC1, RTN1, FRY, GABARAPL1, MLST8, SLC25A5, ATP6V1E1, CCDC25, DTD1, TTC19, CD99L2, ZNF25, ANKS6, GOT1, METTL22, SLC29A1, MRPS26, EPB41L3, ITFG1, LCMT1, ARL6, AFG3L2, AIFM1, STAU2, FTSJ1, CLCN4, OXA1L, GALNT6, UBL7, PES1, MAP2K5, SCYL1, UROS, NT5DC1, PRPS1, LIN54, PQBP1, ACTR1A, PPP2R1A, KLHL3, PSMD7, POLR2C, SLC35B4, ASB13, MRPL15, TMEM160, VPS16, LMO4, D…	Galatro et al. 2017	DEGs with logFC<3 p<0.001 microglia < macrophages	Microglia	microglia	human	Galatro TF, Holtman IR, Lerario AM, et al. Transcriptomic analysis of purified human cortical microglia reveals age-associated changes. Nat Neurosci. 2017;20(8):1162. doi:10.1038/nn.4597
59	microglia < monocytes	1.9102e-34	2.271e-33	4.63325	60191	239	6577	121	TMX4, GPCPD1, PWP2, TSC2, MAPK8, TELO2, GSDME, KBTBD7, IQSEC1, RTN1, FRY, PTPRS, GABARAPL1, SLC25A5, RNMT, TTC19, ANKS6, SPRYD3, GOT1, METTL22, SLC29A1, SPON2, EPB41L3, ARL6, PICK1, AFG3L2, KLHL22, SUV39H1, STAU2, FTSJ1, CLCN4, OXA1L, GALNT6, MAP2K5, SEMA7A, NT5DC1, PRPS1, LIN54, PQBP1, UBQLN2, PPP2R1A, KLHL3, PSMD7, SCAMP5, POLR2C, SLC35B4, TMEM160, AGK, CCDC9, MARK4, PPP2R5B, STRBP, FAM174B, RM…	Galatro et al. 2017	DEGs with logFC<3 p<0.001 microglia < monocytes	Microglia	microglia	human	Galatro TF, Holtman IR, Lerario AM, et al. Transcriptomic analysis of purified human cortical microglia reveals age-associated changes. Nat Neurosci. 2017;20(8):1162. doi:10.1038/nn.4597
60	microglia > macrophages	6.0734e-05	0.00022029	3.88923	66131	347	637	13	ARMCX2, GARNL3, IPCEF1, CHIC1, PNMA3, MAP3K9, TMEM169, CAND2, CELSR2, SCN1B, TRPC1, CNTNAP1, RNF157	Galatro et al. 2017	DEGs with logFC>3 p<0.001 microglia > macrophages	Microglia	microglia	human	Galatro TF, Holtman IR, Lerario AM, et al. Transcriptomic analysis of purified human cortical microglia reveals age-associated changes. Nat Neurosci. 2017;20(8):1162. doi:10.1038/nn.4597
61	microglia > monocytes	6.3158e-06	2.5029e-05	4.257	66093	345	675	15	ARMCX2, DOCK3, CAPS2, GARNL3, IPCEF1, MAP3K9, TMEM169, RASGRF1, CAND2, CELSR2, SCN1B, TRPC1, CNTNAP1, DTNB, RNF157	Galatro et al. 2017	DEGs with logFC>3 p<0.001 microglia > monocytes	Microglia	microglia	human	Galatro TF, Holtman IR, Lerario AM, et al. Transcriptomic analysis of purified human cortical microglia reveals age-associated changes. Nat Neurosci. 2017;20(8):1162. doi:10.1038/nn.4597
62	Miller AD<Ctrl	2.3158e-07	1.0114e-06	26.932	66726	354	42	6	ZNF365, NCALD, ASPHD1, TMEM169, VAMP1, RNF157	Miller et al., 2013	RNASeq genes lower in Alzheimer's Disease comparted to controls	Neuropsychiatric & Neurodevelopmental Disorders human brain	brain	human	Miller JA, Woltjer RL, Goodenbour JM, Horvath S, Geschwind DH. Genes and pathways underlying regional and cell type changes in Alzheimer’s disease. Genome Med. 2013;5(5):48. doi:10.1186/gm452
63	Missense	1.6905e-07	7.5368e-07	3.40919	65217	333	1551	27	GPCPD1, TSC2, ICA1, MAGEE1, NDRG3, ANK3, KCNH8, NUP210, SNAP91, EXTL1, CHGA, PUS7, AGK, GABRA1, ABTB1, SLC22A18, MTMR2, UNC80, SDHA, CPT1C, MFN1, SV2B, G3BP2, ARHGEF4, PEX5L, NUAK1, GLMN	Iossifov, et al., 2014	Missense mutations associated with ASD	ASD genetics	blood	human	Iossifov I, O ’roak BJ, Sanders SJ, et al. The contribution of de novo coding mutations to autism spectrum disorder. Nature. 2014;000(515):216-221. doi:10.1038/nature13908
64	MS.GM<MS.WM	0.0069761	0.018897	3.27359	66366	353	402	7	ATP6V1E1, DOCK3, UBL7, STRBP, ATP1A1, GAS7, TOP2B	Poel et al. 2019	Microglia Human MS Grey Matter < MS White Matter	inflammation	microglia	human	Poel M van der, Ulas T, Mizee MR, et al. Transcriptional profiling of human microglia reveals grey–white matter heterogeneity and multiple sclerosis-associated changes. Nat Commun 2019 101. 2019;10(1):1-13. doi:10.1038/s41467-019-08976-7
65	MS.GM>MS.WM	0.019322	0.048646	4.04363	66583	356	185	4	VPS16, TBC1D7, TBC1D7, TTC13, YIF1B	Poel et al. 2019	Microglia Human MS Grey Matter > MS White Matter	inflammation	microglia	human	Poel M van der, Ulas T, Mizee MR, et al. Transcriptional profiling of human microglia reveals grey–white matter heterogeneity and multiple sclerosis-associated changes. Nat Commun 2019 101. 2019;10(1):1-13. doi:10.1038/s41467-019-08976-7
66	P14 Hdac1/2 KO MG > WT	0.0024292	0.0072201	2.39996	65580	345	1188	15	ICA1, EPB41L3, NUP210, GALNT6, SEMA7A, LRP8, MFSD6, SLC22A18, LPCAT4, RAB37, NELL2, KIAA0513, GAS7, ABCC8, TUBA4A	Datta, et al., 2018	Differentially expressed genes with higher expression in Hdac1/2 KO MG compared to WT at Postnatal day 14; deletion embryonic	Microglia	microglia	mouse	Datta M, Staszewski O, Raschi E, et al. Histone Deacetylases 1 and 2 Regulate Microglia Function during Development, Homeostasis, and Neurodegeneration in a Context-Dependent Manner. Immunity. 2018;48(3):514-529.e6. doi:10.1016/j.immuni.2018.02.016
67	P14 vs P60 female MG	4.4726e-11	2.7347e-10	3.42672	64161	316	2607	44	GPCPD1, DCUN1D2, SULT4A1, RTN1, MLST8, SLC25A5, ADCY1, GRID1, ANKS6, GOT1, ITFG1, OCIAD2, SUV39H1, GALNT6, PES1, SCYL1, BEX2, SLC35B4, ASB13, MAP4K2, MARK4, CEND1, FUS, IPCEF1, ZBTB24, TMEM177, KLHDC3, MAT2B, UBLCP1, CEP68, LPCAT4, PIK3CB, UBE2QL1, OXR1, GET3, NELL2, VAMP2, ILF3, ORC3, AP1AR, MAPK9, RAB6B, DCTN2, FGF12	Hanamsagar et al., 2017	RNAseq differentially expressed genes P14 vs P60 female	Microglia Development	microglia	mouse	Hanamsagar R, Alter MD, Block CS, Sullivan H, Bolton JL, Bilbo SD. Generation of a microglial developmental index in mice and in humans reveals a sex difference in maturation and immune reactivity. Glia. 2017;65(9):1504-1520. doi:10.1002/glia.23176
68	P14 vs P60 male MG	7.4307e-32	8.3693e-31	5.48665	63050	272	3718	88	GPCPD1, DCUN1D2, SAMM50, NOVA1, MAP1LC3A, SULT4A1, PTPRS, SHD, GRID1, CIDEA, DTD1, AMN1, ANKS6, SPRYD3, DYNC1I1, NIPA1, SYT12, MRAP2, ITFG1, OCIAD2, SUV39H1, SNAP91, AIFM1, CAPS2, GALNT6, VAT1L, PES1, SCYL1, MORN1, COX7A1, CAMK4, BEX2, SLC35B4, ASB13, LMO4, AUH, AGK, TCEAL3, MAP4K2, MARK4, STRBP, FUS, FAM81A, IPCEF1, SLC6A17, ZBTB24, IDH3A, GPLD1, TMEM177, CHIC1, NRXN3, KLHDC3, SVOP, MAT2B, FARSB…	Hanamsagar et al., 2017	RNAseq differentially expressed genes P14 vs P60 male	Microglia Development	microglia	mouse	Hanamsagar R, Alter MD, Block CS, Sullivan H, Bolton JL, Bilbo SD. Generation of a microglial developmental index in mice and in humans reveals a sex difference in maturation and immune reactivity. Glia. 2017;65(9):1504-1520. doi:10.1002/glia.23176
69	P4 vs P14 female MG	1.476e-08	7.704e-08	3.09757	64387	323	2381	37	TMX4, SULT4A1, FRY, GABARAPL1, ANKS6, GOT1, NUP210, DOCK3, SUV39H1, RAB3B, LRP8, SLC35B4, DHCR24, GARNL3, ANAPC5, SAE1, PAK1, SVOP, SURF2, TOPBP1, MAP3K9, SV2B, ATG16L1, NELL2, FAM131B, DGKI, IFFO1, SYT11, SCN1B, ABCG4, GAS7, NUAK1, ABCC8, NGEF, TRIM37, ST3GAL5, MIB2	Hanamsagar et al., 2017	RNAseq differentially expressed genes P4 vs P14 female	Microglia Development	microglia	mouse	Hanamsagar R, Alter MD, Block CS, Sullivan H, Bolton JL, Bilbo SD. Generation of a microglial developmental index in mice and in humans reveals a sex difference in maturation and immune reactivity. Glia. 2017;65(9):1504-1520. doi:10.1002/glia.23176
70	P4 vs P14 male MG	2.088e-14	1.5408e-13	3.8895	64050	309	2718	51	TMX4, RTN1, FRY, NDRG3, ADCY1, ANKS6, DYNC1I1, GOT1, ABCC12, SPON2, NUP210, BAIAP2L2, SUV39H1, SNAP91, CACNA2D3, CAPS2, VAT1L, MORN1, CAMK4, BEX2, LRP8, ASB13, DHCR24, GARNL3, ANAPC5, SAE1, STRBP, FAM81A, GMPR2, PAK1, SLC22A18, SURF2, TOPBP1, UNC80, RCAN2, SV2B, DGKI, CELSR2, RAB6B, IFFO1, PREPL, SYT11, ARHGEF2, SCN1B, ABCG4, SNX17, GAS7, NUAK1, TRIM37, ST3GAL5, MIB2	Hanamsagar et al., 2017	RNAseq differentially expressed genes P4 vs P14 male	Microglia Development	microglia	mouse	Hanamsagar R, Alter MD, Block CS, Sullivan H, Bolton JL, Bilbo SD. Generation of a microglial developmental index in mice and in humans reveals a sex difference in maturation and immune reactivity. Glia. 2017;65(9):1504-1520. doi:10.1002/glia.23176
71	P4 vs P60 female MG	8.5063e-19	6.742e-18	3.92009	62895	290	3873	70	TMX4, DCUN1D2, ICA1, RTN1, NDRG3, PTPRS, MLST8, ADCY1, SHD, GRID1, CPLX1, ABCC12, NOMO1, NUP210, DOCK3, SUV39H1, GALNT6, RAB3B, BEX2, PPP2R1A, LRP8, ASB13, LMO4, DHCR24, GARNL3, ANAPC5, SAE1, MARK4, IPCEF1, GMPR2, ZBTB24, TBC1D7, TBC1D7, PAK1, NRXN3, KLHDC3, SLC36A1, SVOP, CEP68, PNMA3, LPCAT4, PIK3CB, SURF2, TOPBP1, MAP3K9, ADORA1, UBE2QL1, EPHB6, OXR1, SV2B, ATG16L1, PTPRD, NELL2, G3BP2, ORC3, …	Hanamsagar et al., 2017	RNAseq differentially expressed genes P4 vs P60 female	Microglia Development	microglia	mouse	Hanamsagar R, Alter MD, Block CS, Sullivan H, Bolton JL, Bilbo SD. Generation of a microglial developmental index in mice and in humans reveals a sex difference in maturation and immune reactivity. Glia. 2017;65(9):1504-1520. doi:10.1002/glia.23176
72	P4 vs P60 male MG	3.363e-21	2.8787e-20	4.65083	63748	295	3020	65	TMX4, MAP1LC3A, SULT4A1, RTN1, NDRG3, PTPRS, GABARAPL1, MLST8, ADCY1, GRID1, GOT1, NIPA1, ABCC12, ASH2L, SYT12, NUP210, MRAP2, ITFG1, OCIAD2, SUV39H1, AIFM1, GALNT6, NT5DC1, BEX2, ASB13, LMO4, AUH, GARNL3, ANAPC5, SAE1, FUS, IPCEF1, GMPR2, ZBTB24, IDH3A, VTI1B, NRXN3, SVOP, MAT2B, PNMA3, SPG7, PIK3CB, RAB37, TOPBP1, MAP3K9, SDHA, DNAJC18, NDUFS1, RCAN2, UBE2QL1, SV2B, NELL2, ATP1B1, G3BP2, MAPK9,…	Hanamsagar et al., 2017	RNAseq differentially expressed genes P4 vs P60 male	Microglia Development	microglia	mouse	Hanamsagar R, Alter MD, Block CS, Sullivan H, Bolton JL, Bilbo SD. Generation of a microglial developmental index in mice and in humans reveals a sex difference in maturation and immune reactivity. Glia. 2017;65(9):1504-1520. doi:10.1002/glia.23176
73	P60 MG SPF Male>Female	0.004021	0.011473	4.98807	66580	355	188	5	ASH2L, FARSB, PREP, MFSD12, IRGQ	Thion et al., 2018	genes with higher expression in male compared to female specific pathogen free mice at P60	Microglia Development	microglia	mouse	Thion MS, Low D, Silvin A, et al. Microbiome Influences Prenatal and Adult Microglia in a Sex-Specific Manner. Cell. 2018. doi:10.1016/j.cell.2017.11.042
74	Parikshak ASD<Ctrl	0	0	460.006	66463	116	305	244	BMERB1, TMX4, GPCPD1, NDUFS1, DCUN1D2, SAMM50, SNHG11, PVALB, ICA1, PSMG3, NOVA1, MAGEE1, SULT4A1, KLHDC2, IQSEC1, NDRG3, BEX5, GABARAPL1, TCEAL7, ANK3, EDN3, VWC2, ATP6V1E1, SHD, GRID1, CIDEA, RNMT, CCDC25, KCNH8, TTC19, CD99L2, ZNF25, MTMR7, FAM219A, ANKS6, DYNC1I1, GOT1, NIPA1, PRPF19, SLC29A1, CPLX1, ASH2L, RHOBTB1, NOMO1, EPB41L3, SYT12, NUP210, SPDEF, MRAP2, ITFG1, DDHD2, LCMT1, ARL6, DOCK3…	Parikshak et al., 2016	RNAseq genes with lower expression in ASD compared to controls	Neuropsychiatric & Neurodevelopmental Disorders human brain	brain	human	Parikshak NN, Swarup V, Belgard TG, et al. Genome-wide changes in lncRNA, splicing, and regional gene expression patterns in autism. Nature. 2016;540(7633):423-427. doi:10.1038/nature20612
75	PBS<LPSx4 post 6 months DEGs	0.00024013	0.00080293	6.02534	66549	353	219	7	TPGS2, MAPK8, AUH, PREP, PPIA, NPLOC4, TOP2B	Wendeln et al., 2018	PBS<LPSx4 6 month later whole brain DEGs	Microglia	microglia	mouse	Wendeln A-C, Degenhardt K, Kaurani L, et al. Innate immune memory in the brain shapes neurological disease hallmarks. Nature. 2018;556(7701):332-338. doi:10.1038/s41586-018-0023-4
76	PLI>0.9	1.1008e-35	1.5705e-34	6.24171	63478	272	3290	88	PPEF1, TSC2, MAPK8, NOVA1, SULT4A1, IQSEC3, IQSEC1, RTN1, FRY, NDRG3, ANK3, ADCY1, GRID1, SPRYD3, PRPF19, SLC29A1, ASH2L, KCNIP4, ITFG1, CACNG2, DOCK3, SUV39H1, SNAP91, CACNA2D3, AIFM1, STAU2, FTSJ1, CLCN4, SLC4A8, LIN54, ACTR1A, KLHL3, LRP8, CADPS2, PPP3CA, DHCR24, SAE1, MARK4, PPP2R5B, STRBP, PDE7B, FUS, SLC6A17, GABRA1, FBXW7, CABP1, NRXN3, KLHDC3, FARSB, HSPA12A, TTL, LPCAT4, PIK3CB, PREP, XP…	Lek, et al., 2016	Exome Aggregation Consortium	Neuropsychiatric & Neurodevelopmental Disorders human brain	blood	human	Lek M, Karczewski KJ, Minikel E V., et al. Analysis of protein-coding genetic variation in 60,706 humans. Nature. 2016;536(7616):285-291. doi:10.1038/nature19057
77	preminusMG cluster	1.0907e-05	4.0243e-05	4.6202	66231	347	537	13	ANKS6, GOT1, SLC29A1, BAIAP2L2, SCAMP5, CKB, CCDC9, ACTR1B, FARSA, VAMP2, ATP1A1, COPG1, DCTN1	Matcovitch-Natan, et al., 2016	Gene cluster with higher expression in pre-microglia progenitors compared to other microglia developmental timepoints	Microglia Development	microglia	mouse	Matcovitch-Natan O, Winter DR, Giladi A, et al. Microglia development follows a stepwise program to regulate brain homeostasis. Science (80- ). 2016;8670. doi:10.1126/science.aad8670
78	PrimedMG Down	7.9795e-05	0.0002846	7.25501	66586	353	182	7	SCAMP5, CKB, GARNL3, GMPR2, CEP68, RAB6B, NUAK1	Holtman et al., 2015	Weighted Gene Co-expression Network meta-analysis multiple microglial RNAseq datasets	Microglia	microglia	mouse	Holtman IR, Raj DD, Miller JA, et al. Induction of a common microglia gene expression signature by aging and neurodegenerative conditions: a co-expression meta-analysis. Acta Neuropathol Commun. 2015;3(1):1-18. doi:10.1186/s40478-015-0203-5
79	PU 1 ChipSeq Targets	1.4879e-29	1.5921e-28	4.84376	62289	267	4479	93	DCUN1D2, PVALB, ICA1, PSMG3, IQSEC1, FRY, PTPRS, SLC25A5, ATP6V1E1, GRID1, DTD1, GOT1, PRPF19, SLC29A1, MRAP2, CACNG2, DDHD2, DOCK3, PICK1, KLHL22, CACNA2D3, STAU2, EXTL1, UBL7, PES1, NT5DC1, MORN1, COX7A1, PRPS1, PQBP1, LRP8, SCAMP5, VPS16, NCALD, MRPS9, PPP3CA, GARNL3, SAE1, MAP4K2, HERC3, SLC6A17, RMND5B, PAK1, FBXW7, MFSD6, NRXN3, SLC36A1, SVOP, FARSB, ABTB1, CEP68, SLC22A18, SPG7, PIK3CB, RA…	Satoh, et al., 2014	ChIPseq target genes	Microglia	macrophage	mouse	Satoh J, Asahina N, Kitano S, Kino Y. A Comprehensive Profile of ChIP-Seq-Based PU.1/Spi1 Target Genes in Microglia. Gene Regul Syst Bio. 2014;8:127. doi:10.4137/GRSB.S19711
80	Ramified > Amoeboid MG	5.5866e-08	2.7803e-07	5.85698	66242	344	526	16	PVALB, KCNIP4, EXTL1, SLC6A17, GABRA1, ASPHD1, CPT1C, LGI3, WDR25, PRRT1, PRRT1, IFFO1, ARHGEF2, SCN1B, CNTNAP1, MRPL37, EPS15	Parakalan et al. 2012	DEGs with higher expression in ramified vs. amoeboid microglia	Microglia	microglia	rat	Parakalan R, Jiang B, Nimmi B, et al. Transcriptome analysis of amoeboid and ramified microglia isolated from the corpus callosum of rat brain. BMC Neurosci 2012 131. 2012;13(1):1-20. doi:10.1186/1471-2202-13-64
81	Rett human brain DE genes	0.0080229	0.021461	4.20274	66545	355	223	5	ABCC12, CHGA, CAMK4, PDE7B, VAMP1	Lin et al., 2016	Rnaseq & microarray DE genes RTT	Neuropsychiatric & Neurodevelopmental Disorders human brain	brain	human	Lin P, Nicholls L, Assareh H, et al. Transcriptome analysis of human brain tissue identifies reduced expression of complement complex C1Q Genes in Rett syndrome. BMC Genomics. 2016;17(1):427. doi:10.1186/s12864-016-2746-7
82	Schizophrenia LGD	0.020149	0.049562	5.38695	66664	357	104	3	DDHD2, MARK4, SERPINI1	Iossifov, et al., 2014	LGD mutations linked to schizophrenia	ASD genetics	blood	human	Iossifov I, O ’roak BJ, Sanders SJ, et al. The contribution of de novo coding mutations to autism spectrum disorder. Nature. 2014;000(515):216-221. doi:10.1038/nature13908
83	SFARI Hypothesized	0.00025005	0.00082324	7.28408	66613	354	155	6	PVALB, GABRA1, EPHB6, TOMM20, PAFAH1B1, DNM1L	https://gene.sfari.org/	Currated database	ASD genetics	blood	human	https://gene.sfari.org/
84	SFARI Minimal	0.00068262	0.0021803	3.95559	66338	351	430	9	ICA1, CD99L2, NIPA1, CAMK4, CADPS2, UNC80, PCDHA1, SLC25A12, SEZ6L2	https://gene.sfari.org/	Currated database	ASD genetics	blood	human	https://gene.sfari.org/
85	SFARI Suggestive	0.002338	0.0070469	5.6848	66603	355	165	5	ANK3, GRID1, SAE1, NRXN3, NUAK1	https://gene.sfari.org/	Currated database	ASD genetics	blood	human	https://gene.sfari.org/
86	State 1 GW 9 to -11 microglia, phagocytosis, activation and glycolysis	0.0047013	0.013238	4.02418	66488	354	280	6	PSMG3, PPP3CA, SLC39A10, MFN1, ATP1B1, COPG1	Kracht et al. 2020	SC-RNAseq State 1 Gestational week 9 to -11 microglia, phagocytosis, activation and glycolysis	Microglia	microglia	human	Kracht L, Borggrewe M, Eskandar S, et al. Human fetal microglia acquire homeostatic immune-sensing properties early in development. Science (80- ). 2020;369(6503):530-537. doi:10.1126/science.aba5906
87	Young<Old MG	5.5349e-06	2.2348e-05	5.9127	66414	349	354	11	ATP6V1E1, DTD1, CACNA2D3, SEMA7A, AGK, CCDC9, RMND5B, MFSD6, USP5, OTUB1, ATP5F1D	Deczkowska et al. 2018	3 month MG < 22 month MG RNAseq	Microglia	microglia	mouse	Deczkowska A, Matcovitch-Natan O, Tsitsou-Kampeli A, et al. Mef2C restrains microglial inflammatory response and is lost in brain ageing in an IFN-I-dependent manner. Nat Commun. 2017;8(1):717. doi:10.1038/s41467-017-00769-0

## Sheet: Mouse ASD>CTRL Results
	listname	pvalue	FDR	OR	not_in_both_lists	in_userlist_only	in_database_only	in_both_lists	intersection_gene_symbol	source	description	groups	tissue	Species	full.source
1	Acute EAE vs. CTRL spinal cord MG	5.16e-05	0.00012412	7.81652	54945	300	164	7	Pros1, Stab1, P4ha1, Timp2, Apoe, Jun, Cxcl16	Krasemann, et al., 2018	DEGs in EAE vs. CTRL spinal cord microglia in acute disease, nanostring array	Microglia	microglia spinal cord	mouse	Krasemann S, Madore C, Cialic R, et al. The TREM2-APOE pathway drives the transcriptional phenotype of dysfunctional microglia in neurodegenerative diseases. Immunity. 2017;47(3):566. doi:10.1016/J.IMMUNI.2017.08.008
2	adult MG cluster 1	0.019243	0.031922	2.94087	54738	301	371	6	Sox4, Timp2, Efnb1, Fhod1, Zfp579, Pltp	Matcovitch-Natan, et al., 2016	Gene cluster with higher expression in adult microglia compared to other microglia developmental timepoints	Microglia Development	microglia	mouse	Matcovitch-Natan O, Winter DR, Giladi A, et al. Microglia development follows a stepwise program to regulate brain homeostasis. Science (80- ). 2016;8670. doi:10.1126/science.aad8670
3	adult MG cluster 2	8.96e-10	3.09e-09	8.00274	54733	291	376	16	Lpin1, Lonrf3, Cd14, Chsy1, Btg1, Klhdc8b, Asap3, Jun, Nfia, Pbxip1, Irf1, Pttg1ip, Pknox1, Fcgr2b, Cxcl16, Mertk	Matcovitch-Natan, et al., 2016	Gene cluster with higher expression in adult microglia compared to other microglia developmental timepoints	Microglia Development	microglia	mouse	Matcovitch-Natan O, Winter DR, Giladi A, et al. Microglia development follows a stepwise program to regulate brain homeostasis. Science (80- ). 2016;8670. doi:10.1126/science.aad8670
4	Amoeboid > Ramified MG	1.5e-11	5.74e-11	5.65566	54222	281	887	26	Klf11, Usp42, Tubb2b, Dpysl3, Slc3a2, Rab31, Trps1, Papola, Dynlt1a, Dynlt1b, Dynlt1c, Dynlt1f, Nfib, Ube2i, Cnot6, Jun, Ube2h, Cbfb, Rpl28, Mpzl1, Gjc1, Idh1, Rab8b, Ugdh, Abca1, Nek6	Parakalan et al. 2012	DEGs with higher expression in amoeboid vs. ramified microglia	Microglia	microglia	rat	Parakalan R, Jiang B, Nimmi B, et al. Transcriptome analysis of amoeboid and ramified microglia isolated from the corpus callosum of rat brain. BMC Neurosci 2012 131. 2012;13(1):1-20. doi:10.1186/1471-2202-13-64
5	Apoe KO vs WT MG	0.0019463	0.0036859	36.1255	55099	305	10	2	Apoe, Cxcl16	Krasemann, et al., 2018	DEGs in Apoe-/- microglia vs WT microglia at baseline	Microglia	microglia	mouse	Krasemann S, Madore C, Cialic R, et al. The TREM2-APOE pathway drives the transcriptional phenotype of dysfunctional microglia in neurodegenerative diseases. Immunity. 2017;47(3):566. doi:10.1016/J.IMMUNI.2017.08.008
6	Apoe KO vs WT phagocytic MG	0.00044623	0.00097442	22.635	55085	304	24	3	Tmem47, Apoe, Jun	Krasemann, et al., 2018	DEGs in Apoe-/- microglia vs WT microglia after cortical injection of apoptotic neurons	Microglia	microglia	mouse	Krasemann S, Madore C, Cialic R, et al. The TREM2-APOE pathway drives the transcriptional phenotype of dysfunctional microglia in neurodegenerative diseases. Immunity. 2017;47(3):566. doi:10.1016/J.IMMUNI.2017.08.008
7	ASD < CTRL MG	0.004414	0.0080735	22.5647	55093	305	16	2	Cd14, Sh3tc1	Velmeshev et al., 2019	DEGs with lower expression in ASD microglia vs. CTRL Microglia from human cortex	Microglia	microglia	human	Velmeshev D, Schirmer L, Jung D, et al. Single-cell genomics identifies cell type-specific molecular changes in autism. Science. 2019;364(6441):685-689. doi:10.1126/science.aav8130
8	ASD cortex differentially spliced genes	0.00071961	0.0015098	2.99024	54306	294	803	13	Chpt1, Tubb6, Scrg1, Rab31, Plscr4, P4ha1, Picalm, Ube2i, Asap3, Rap1a, P4ha2, Rpn2, Txnrd1	Parikshak et al., 2016	Differentially spliced genes in ASD brain	Neuropsychiatric & Neurodevelopmental Disorders human brain	brain	human	Parikshak NN, Swarup V, Belgard TG, et al. Genome-wide changes in lncRNA, splicing, and regional gene expression patterns in autism. Nature. 2016;540(7633):423-427. doi:10.1038/nature20612
9	Candidate ID	0.00050755	0.0010971	3.50574	54531	296	578	11	Zfy1, Zfy2, Xpo1, Emx2, Zfp956, Palld, Elk1, Atp2b4, Slc16a3, Wdr62, Thbs1	Gilissen, et al., 2014	Candiate genes related to intellectual disability in humans	ASD genetics	blood	human	Gilissen C, Hehir-Kwa JY, Thung D, et al. Genome sequencing identifies major causes of severe intellectual disability. Nature. 2014;511(7509):344-347. doi:10.1038/nature13394
10	Cerebellum < Striatum MG	3.36e-21	1.76e-20	9.74997	54414	273	695	34	Lonrf3, Parvg, Runx1, Cd14, Tubb6, Pros1, Mcl1, Ehd4, Ano6, Gm49342, Stat3, Zfp36l1, Lcp1, P4ha1, Picalm, Klhdc8b, Was, Asap3, Fermt3, Efnb1, Pdlim5, Rab20, Pbxip1, Irf1, Zc3hav1, Lyn, Ptbp3, Mob1a, Cpne3, Tmod3, Mertk, Tnfrsf26, Tnfrsf23, Nek6	Ayata, et al., 2018	genes with higher expression in stratium microglia compared to cerebellum microglia, TRAP isolation	Microglia	microglia	mouse	Ayata P, Badimon A, Strasburger HJ, et al. Epigenetic regulation of brain region-specific microglia clearance activity. Nat Neurosci. 2018;21(8):1049-1060. doi:10.1038/s41593-018-0192-3
11	Cerebellum > Striatum MG	8.39e-07	2.33e-06	7.27685	54829	296	280	11	Kank1, Nabp1, Bambi, Apoe, Ramp1, Pim1, Emp3, Ifi206, Ifi207, Ifi203, Stom	Ayata, et al., 2018	genes with higher expression in cerebellum microglia compared to stratium microglia, TRAP isolation	Microglia	microglia	mouse	Ayata P, Badimon A, Strasburger HJ, et al. Epigenetic regulation of brain region-specific microglia clearance activity. Nat Neurosci. 2018;21(8):1049-1060. doi:10.1038/s41593-018-0192-3
12	Chd8 brain targets	0.00095971	0.001956	3.23419	54483	296	626	11	Tmed10, Xpo1, Dnajb1, Zfp395, Arrdc3, Klhl21, Jmjd6, Ube2i, Sbf2, Jun, Nfia	Gompers, et al., 2017	Chd8 ChIPseq peaks mouse brain	ASD regulators	brain	mouse	Gompers AL, Su-Feher L, Ellegood J, et al. Germline Chd8 haploinsufficiency alters brain development in mouse. Nat Neurosci. 2017;20(8):1062-1073. doi:10.1038/nn.4592
13	Chd8 enhancer targets	0.031317	0.049521	4.52135	54989	304	120	3	Sox4, Zfp36l1, Ak4	Cotney, et al., 2015	Chd8 ChIPseq peaks over enhancers in hNPCs/E17.5 mouse cortex	ASD regulators	NPC	mouse	Cotney J, Muhle RA, Sanders SJ, et al. The autism-associated chromatin modifier CHD8 regulates other autism risk genes during human neurodevelopment. Nat Commun. 2015;6:6404. doi:10.1038/ncomms7404
14	Chd8 promoter targets	2.17e-08	6.93e-08	3.44691	53370	276	1739	31	Lpin1, Xpo1, Cnn3, Dse, Arid5b, Cdkn2aip, Srgap1, Tubb2b, Nampt, Chsy1, Arrdc3, Mcl1, Papola, Zfp36l1, Nt5c2, Ube2i, Cnot6, Fermt2, Sh3glb1, Pard3, Ybx1, Cbfb, Zmpste24, Pim1, Arid3a, Rpn2, Mdk, Ptbp3, Atraid, Gna13, Smg6	Cotney, et al., 2015	Chd8 ChIPseq peaks over promters in hNPCs/E17.5 mouse cortex	ASD regulators	NPC	mouse	Cotney J, Muhle RA, Sanders SJ, et al. The autism-associated chromatin modifier CHD8 regulates other autism risk genes during human neurodevelopment. Nat Commun. 2015;6:6404. doi:10.1038/ncomms7404
15	Chd8 targets human NPCs	9.1e-42	9.27e-41	6.17477	50359	194	4750	113	Rbm14, Lpin1, Tmed10, S1pr1, Ifnar1, Glis3, Txlna, Xpo1, Dnajb1, Sec61a1, Usp42, Dnajc3, Cnn3, Txnl4b, Fas, Arid5b, Ptpn13, Sox4, Cdkn2aip, Sri, Tubb2b, Gla, Sdc2, Chsy1, Nxn, Arrdc3, Mcl1, Slc3a2, Klf6, Klhl21, Btg3, Yap1, Btg1, Ano6, Rab31, Wls, Rdh10, Acaa2, Mvp, Hif1a, Tnfrsf1a, Slc7a11, Slc16a9, Tent4b, Trps1, Jmjd6, Tshz1, Papola, Nfkb2, Zfp36l1, Carhsp1, Tgif1, Fkbp14, P4ha1, Nt5c2, Picalm…	Sugathan, et al., 2014	CHD8 Chipseq peaks human iPSC NPCs	ASD regulators	NPC	human	Sugathan A, Biagioli M, Golzio C, et al. CHD8 regulates neurodevelopmental pathways associated with autism spectrum disorder in neural progenitors. Proc Natl Acad Sci. 2014;111(42):E4468-E4477. doi:10.1073/pnas.1405266111
16	Chd8del5+/- brain DE genes	0.00015039	0.00034982	4.06637	54610	296	499	11	Dnajb1, Ifit2, Gla, Ubtd1, Hif1a, Plod2, Abhd3, Zbtb10, Nfia, Zfp579, Smg6	Gompers, et al., 2017	Chd85del+/- brain compared to WT differentially expressed genes	ASD regulators	brain	mouse	Gompers AL, Su-Feher L, Ellegood J, et al. Germline Chd8 haploinsufficiency alters brain development in mouse. Nat Neurosci. 2017;20(8):1062-1073. doi:10.1038/nn.4592
17	Chronic EAE vs. CTRL spinal cord MG	1.57e-05	3.89e-05	9.49805	54974	300	135	7	Stab1, Sbf2, Apoe, Jun, Nfia, Abca1, Cxcl16	Krasemann, et al., 2018	DEGs in EAE vs. CTRL spinal cord microglia in chronic disease, nanostring array	Microglia	microglia spinal cord	mouse	Krasemann S, Madore C, Cialic R, et al. The TREM2-APOE pathway drives the transcriptional phenotype of dysfunctional microglia in neurodegenerative diseases. Immunity. 2017;47(3):566. doi:10.1016/J.IMMUNI.2017.08.008
18	Cluster 1 Microglia homeostatic states	7.91e-08	2.45e-07	22.136	55051	300	58	7	Tmem176a, P4ha1, Abhd3, Fpr1, Fcgr2b, Fcgr3, Pltp	Olah et al., 2020	SCRNA-seq Cluster 1 Microglia homeostatic states	Microglia	microglia	human	Olah M, Menon V, Habib N, et al. Single cell RNA sequencing of human microglia uncovers a subset associated with Alzheimer’s disease. Nat Commun 2020 111. 2020;11(1):1-18. doi:10.1038/s41467-020-19737-2
19	Cluster 2 marker genes, GW 11-12; phagocytosis and activation	0.0011378	0.0022971	15.9817	55075	304	34	3	Apoe, Dhrs3, Abca1	Kracht et al. 2020	SC-RNAseq Cluster 2 marker genes, gestational week 11-12; phagocytosis and activation	Microglia	microglia	human	Kracht L, Borggrewe M, Eskandar S, et al. Human fetal microglia acquire homeostatic immune-sensing properties early in development. Science (80- ). 2020;369(6503):530-537. doi:10.1126/science.aba5906
20	Cluster 2 Microglia homeostatic states	5.14e-14	2.2e-13	9.27139	54654	285	455	22	Xpo1, Runx1, Nabp1, Srgap1, Ltbr, Stat3, Stab1, Slc9a9, P4ha1, Timp2, Hmox1, Colgalt1, Arid3a, Syt17, Ifi206, Ifi209, Ifi207, Ifi204, Ifi203, Ifi202b, Pltp, Mertk	Olah et al., 2020	SCRNA-seq Cluster 2 Microglia homeostatic states	Microglia	microglia	human	Olah M, Menon V, Habib N, et al. Single cell RNA sequencing of human microglia uncovers a subset associated with Alzheimer’s disease. Nat Commun 2020 111. 2020;11(1):1-18. doi:10.1038/s41467-020-19737-2
21	Cluster 3 marker genes, GW 11-12; phagocytosis and activation	0.0003307	0.00073719	13.2078	55054	303	55	4	Tmed10, Apoc1, Apoe, Atp6v0e	Kracht et al. 2020	SC-RNAseq Cluster 3 marker genes, gestational week 11-12; phagocytosis and activation	Microglia	microglia	human	Kracht L, Borggrewe M, Eskandar S, et al. Human fetal microglia acquire homeostatic immune-sensing properties early in development. Science (80- ). 2020;369(6503):530-537. doi:10.1126/science.aba5906
22	Cluster 3 Microglia cellular stress¬†	6.53e-24	3.88e-23	29.6643	54966	285	143	22	Dnajb1, Runx1, Nfkbiz, Sox4, Sat1, Arrdc3, Btg1, Ifrd1, Stat3, Zfp36l1, P4ha1, Abhd3, Jun, Hmox1, Chil1, Cdkn1a, Fcgr2b, Fcgr3, Hamp, Cxcl16, Pltp, Hspb1	Olah et al., 2020	SCRNA-seq Cluster 3 Microglia cellular stress¬†	Microglia	microglia	human	Olah M, Menon V, Habib N, et al. Single cell RNA sequencing of human microglia uncovers a subset associated with Alzheimer’s disease. Nat Commun 2020 111. 2020;11(1):1-18. doi:10.1038/s41467-020-19737-2
23	Cluster 4 Microglia interferon response signaling pathway	3.41e-20	1.7e-19	13.8405	54743	281	366	26	Zfy1, Zfy2, Ifit2, Nfkbiz, Tap1, Zfp956, Nupr1, Plscr1, Plscr2, 1700057G04Rik, Sbf2, Mt1, Apoc1, Apoe, Fermt2, Hmox1, Chil1, Irf1, Bst2, Dhrs3, Gjc1, Zc3hav1, Zfp78, Lactb, Hamp, Ube2l6	Olah et al., 2020	SCRNA-seq Cluster 4 Microglia interferon response signaling pathway	Microglia	microglia	human	Olah M, Menon V, Habib N, et al. Single cell RNA sequencing of human microglia uncovers a subset associated with Alzheimer’s disease. Nat Commun 2020 111. 2020;11(1):1-18. doi:10.1038/s41467-020-19737-2
24	Cluster 5 marker genes, GW 9-18; immediate early genes	1.98e-11	7.43e-11	21.7407	55015	296	94	11	Cd14, Klf6, Hif1a, Zfp36l1, Apoc1, Apoe, Jun, Atp6v0e, Fpr1, Slc16a3, Rpn2	Kracht et al. 2020	SC-RNAseq Cluster 5 marker genes, gestational week 9-18; immediate early genes	Microglia	microglia	human	Kracht L, Borggrewe M, Eskandar S, et al. Human fetal microglia acquire homeostatic immune-sensing properties early in development. Science (80- ). 2020;369(6503):530-537. doi:10.1126/science.aba5906
25	Cluster 5 Microglia anti-inflammatory responses	5.62e-43	6.02e-42	20.1256	54594	258	515	49	Runx1, Cd14, Arid5b, Nabp1, Srgap1, Sat1, Sdc2, Chsy1, Arrdc3, Mcl1, Ehd4, C5ar1, Slc3a2, Klf6, Btg3, Rab31, Ddah2, Hif1a, Pnp, Gm49342, Pnp2, Jmjd6, Map2k3, Stat3, Mob3c, Tgif1, Itprip, Sh3tc1, Mt1, Rab20, Fpr1, Hmox1, Sh3glb1, Ramp1, Cbfb, Fhod1, Slc16a3, Cdkn1a, Arid3a, Fcgr2b, Fcgr3, Abca1, Cxcl16, Pltp, Itgav, Mertk, Tnfrsf26, Tnfrsf22, Tnfrsf23	Olah et al., 2020	SCRNA-seq Cluster 5 Microglia anti-inflammatory responses	Microglia	microglia	human	Olah M, Menon V, Habib N, et al. Single cell RNA sequencing of human microglia uncovers a subset associated with Alzheimer’s disease. Nat Commun 2020 111. 2020;11(1):1-18. doi:10.1038/s41467-020-19737-2
26	Cluster 6 Microglia anti-inflammatory responses	5.67e-13	2.29e-12	7.69381	54535	284	574	23	Zfy1, Zfy2, Nabp1, Zfp956, Srgap1, Sat1, Klf6, Rab31, Wls, Stat3, Zfp36l1, Slc9a9, Sh3tc1, Rab20, Fpr1, Hmox1, Ramp1, Fhod1, Mpzl1, Cdkn1a, Cxcl16, Pltp, Mertk	Olah et al., 2020	SCRNA-seq Cluster 6 Microglia anti-inflammatory responses	Microglia	microglia	human	Olah M, Menon V, Habib N, et al. Single cell RNA sequencing of human microglia uncovers a subset associated with Alzheimer’s disease. Nat Commun 2020 111. 2020;11(1):1-18. doi:10.1038/s41467-020-19737-2
27	Cluster 7 marker genes, GW 9-10; phagocytosis	0.00070655	0.001497	10.6851	55041	303	68	4	Sox4, Tubb2b, Nfib, Nfia	Kracht et al. 2020	SC-RNAseq Cluster 7 marker genes, gestational week 9-10; phagocytosis	Microglia	microglia	human	Kracht L, Borggrewe M, Eskandar S, et al. Human fetal microglia acquire homeostatic immune-sensing properties early in development. Science (80- ). 2020;369(6503):530-537. doi:10.1126/science.aba5906
28	Cluster 7 Microglia antigen presentation;r educed in expression in Alzheimer's Disease.	0.0073961	0.013081	3.65406	54810	301	299	6	Abhd3, Atp6v0e, Arid3a, Fcgr2b, Fcgr3, Cxcl16	Olah et al., 2020	SCRNA-seq Cluster 7 Microglia antigen presentation;r educed in expression in Alzheimer's Disease.	Microglia	microglia	human	Olah M, Menon V, Habib N, et al. Single cell RNA sequencing of human microglia uncovers a subset associated with Alzheimer’s disease. Nat Commun 2020 111. 2020;11(1):1-18. doi:10.1038/s41467-020-19737-2
29	Cluster 8 marker genes, GW 9-10; phagocytosis	2.17e-08	6.93e-08	9.29989	54869	295	240	12	Dnajc3, Sox4, Nabp1, Sat1, Arrdc3, Stat3, Wwtr1, Rit1, Ybx1, Colgalt1, Dhrs3, Abca1	Kracht et al. 2020	SC-RNAseq Cluster 8 marker genes, gestational week 9-10; phagocytosis	Microglia	microglia	human	Kracht L, Borggrewe M, Eskandar S, et al. Human fetal microglia acquire homeostatic immune-sensing properties early in development. Science (80- ). 2020;369(6503):530-537. doi:10.1126/science.aba5906
30	Cluster 8 Microglia downregulated transcriptional regulators; metabolism	1.86e-10	6.53e-10	8.22485	54719	290	390	17	Nupr1, Tmem176a, Mt1, Apoc1, Atp6v0e, Rab20, Hmox1, Ybx1, Rpl28, Rps19, Cstb, Fcgr2b, Fcgr3, Emp3, Hamp, Cxcl16, Pltp	Olah et al., 2020	SCRNA-seq Cluster 8 Microglia downregulated transcriptional regulators; metabolism	Microglia	microglia	human	Olah M, Menon V, Habib N, et al. Single cell RNA sequencing of human microglia uncovers a subset associated with Alzheimer’s disease. Nat Commun 2020 111. 2020;11(1):1-18. doi:10.1038/s41467-020-19737-2
31	Cluster 9 Microglia cell cycle	2.23e-21	1.19e-20	7.43053	53958	265	1151	42	Xpo1, Dse, Chpt1, Cdkn2aip, Gla, Btg3, Acaa2, Tnfrsf11b, Stab1, Carhsp1, Slc9a9, Dynlt1a, Dynlt1b, Dynlt1c, Dynlt1f, Abhd3, Mt1, Apoc1, Vim, Nfia, Mov10, Ybx1, Chil1, Wdr62, Gjc1, Zfp78, S100a10, Pknox1, Mdk, Emp3, Ptbp3, Hamp, Ifi206, Ifi209, Ifi207, Ifi204, Ifi203, Ifi202b, Itgav, Tnfrsf26, Tnfrsf22, Tnfrsf23	Olah et al., 2020	SCRNA-seq Cluster 9 Microglia cell cycle	Microglia	microglia	human	Olah M, Menon V, Habib N, et al. Single cell RNA sequencing of human microglia uncovers a subset associated with Alzheimer’s disease. Nat Commun 2020 111. 2020;11(1):1-18. doi:10.1038/s41467-020-19737-2
32	core human microglial signature	6.36e-38	5.44e-37	11.6396	54028	249	1081	58	H2bc14, Parvg, Runx1, Cd14, Nfkbiz, Nabp1, Sat1, Tmem176a, C5ar1, Ctsc, Ltbr, Tnfrsf1a, Pnp, Gm49342, Pnp2, Plscr1, Stab1, Nfkb2, Plscr2, Zfp36l1, 1700057G04Rik, Lcp1, Slc9a9, Mob3c, Sytl3, Itprip, Was, Ppp1r18, Sh3tc1, Fermt3, Apoc1, Rab20, Fpr1, Hmox1, Fhod1, Irf1, Bst2, Colgalt1, Slc16a3, Cdkn1a, Pim1, Arid3a, Fcgr2b, Fcgr3, Lyn, Hamp, Ifi206, Ifi209, Ifi207, Ifi204, Ifi203, Ifi202b, Cxcl16, M…	Galatro et al. 2017	logFC > 3 and p<0.001 human microglia vs human cortex	Microglia	microglia	human	Galatro TF, Holtman IR, Lerario AM, et al. Transcriptomic analysis of purified human cortical microglia reveals age-associated changes. Nat Neurosci. 2017;20(8):1162. doi:10.1038/nn.4597
33	Ctrl.GM>Ctrl.WM	0.00076654	0.0015926	7.40096	54986	302	123	5	Aff1, Stab1, Abhd3, Fhod1, Stom	Poel et al. 2019	Microglia Human Control Grey Matter > Control White Matter	inflammation	microglia	human	Poel M van der, Ulas T, Mizee MR, et al. Transcriptional profiling of human microglia reveals grey–white matter heterogeneity and multiple sclerosis-associated changes. Nat Commun 2019 101. 2019;10(1):1-13. doi:10.1038/s41467-019-08976-7
34	Ctrl<INFb MG	2.12e-06	5.47e-06	7.44779	54861	297	248	10	Ifit2, Nampt, Hmox1, Mgst1, Pbxip1, Bst2, Cdkn1a, Fcgr2b, Ptbp3, Ifi204	Deczkowska et al. 2018	young adult MG, 4wks treatment choroid plexus AAV-Ctrl<AAV-INFb RNAseq	Microglia	microglia	mouse	Deczkowska A, Matcovitch-Natan O, Tsitsou-Kampeli A, et al. Mef2C restrains microglial inflammatory response and is lost in brain ageing in an IFN-I-dependent manner. Nat Commun. 2017;8(1):717. doi:10.1038/s41467-017-00769-0
35	DAM < HOM MG	3.38e-14	1.48e-13	8.87956	54611	284	498	23	Sox4, Chsy1, Mcl1, Pnp, Jmjd6, Stab1, Zfp36l1, Slc9a9, Picalm, Klhdc8b, Was, Sbf2, Jun, Efnb1, Pdlim5, Rab8b, Lactb, Arid3a, Mknk2, Lyn, Abca1, Gna13, Itgav	Keren-Shaul et al., 2017	DEGs with lower expression in DAM microglia vs. Homeostatic Micorglia	Microglia	microglia	mouse	Keren-Shaul H, Spinrad A, Weiner A, et al. A Unique Microglia Type Associated with Restricting Development of Alzheimer’s Disease. Cell. 2017;169(7):1276-1290.e17. doi:10.1016/j.cell.2017.05.018
36	DAM > HOM MG	2.03e-12	8.04e-12	7.62889	54557	285	552	22	S1pr1, Cln5, Chpt1, Ifit2, Nampt, Hif1a, Timp2, Mt1, Apoe, Atp6v0e, Gng12, Ramp1, Bst2, Rps19, Dhrs3, Slc16a3, Cstb, Rpn2, Pea15a, Ifi204, Cxcl16, Thbs1	Keren-Shaul et al., 2017	DEGs with higher expression in DAM microglia vs. Homeostatic Micorglia	Microglia	microglia	mouse	Keren-Shaul H, Spinrad A, Weiner A, et al. A Unique Microglia Type Associated with Restricting Development of Alzheimer’s Disease. Cell. 2017;169(7):1276-1290.e17. doi:10.1016/j.cell.2017.05.018
37	DAMstage1 < DAMstage2 MG	1.14e-38	1.02e-37	6.38129	51337	209	3772	98	Rbm14, Lpin1, Tmed10, S1pr1, Ifnar1, Cln5, Txlna, Xpo1, Parvg, Sec61a1, Runx1, Dnajc3, Dse, Chpt1, Cd14, Clu, Ifit2, Arid5b, Nfkbiz, Sox4, Tap1, Nfil3, Sat1, Gla, Nampt, Pros1, Nxn, Mcl1, Tmem176a, Dhx34, C5ar1, Klf6, Ctsc, Btg1, Ano6, Wls, Ifrd1, Hif1a, Tnfrsf1a, Trps1, Stat3, Zfp36l1, Slc9a9, Tgif1, P4ha1, Nt5c2, Bambi, Bcl6, Lpp, Itprip, Timp2, Phlda1, Zbtb10, Mapkapk2, Samd8, Apoe, Emp1, Jun,…	Keren-Shaul et al., 2017	DEGs with lower expression in DAM stage1 microglia vs. DAM stage2 micorglia	Microglia	microglia	mouse	Keren-Shaul H, Spinrad A, Weiner A, et al. A Unique Microglia Type Associated with Restricting Development of Alzheimer’s Disease. Cell. 2017;169(7):1276-1290.e17. doi:10.1016/j.cell.2017.05.018
38	DAMstage1 > DAMstage2 MG	2.33e-07	6.93e-07	3.92833	54047	285	1062	22	Dnajb1, Chsy1, Slc3a2, Rab31, Ltbr, Mvp, Jmjd6, Map2k3, Stab1, Lcp1, Mt1, Cnot6, Rit1, Rhoc, Rap1a, Ybx1, Zmpste24, Rps19, Zc3hav1, Cpne3, Wscd1, Nek6	Keren-Shaul et al., 2017	DEGs with higher expression in DAM stage1 microglia vs. DAM stage2 micorglia	Microglia	microglia	mouse	Keren-Shaul H, Spinrad A, Weiner A, et al. A Unique Microglia Type Associated with Restricting Development of Alzheimer’s Disease. Cell. 2017;169(7):1276-1290.e17. doi:10.1016/j.cell.2017.05.018
39	Decr MG with Neuron activation	0.0019043	0.0036386	8.06928	55019	303	90	4	Zfp395, Tap1, Nupr1, Stom	Badimon et al., 2020	lower expression in microglia from striatum with neuronal activation CNO	Microglia	microglia	mouse	Badimon A, Strasburger HJ, Ayata P, et al. Negative feedback control of neuronal activity by microglia. Nat 2020 5867829. 2020;586(7829):417-423. doi:10.1038/s41586-020-2777-8
40	Decr MG with Neuron silencing	0.00021402	0.00048724	6.1581	54901	300	208	7	Dnajb1, Sat1, Arrdc3, Slc16a9, Ppp1r18, Fhod1, Cxcl16	Badimon et al., 2020	lower expression in microglia from striatum with neuronal silencing	Microglia	microglia	mouse	Badimon A, Strasburger HJ, Ayata P, et al. Negative feedback control of neuronal activity by microglia. Nat 2020 5867829. 2020;586(7829):417-423. doi:10.1038/s41586-020-2777-8
41	Decrease expression with age	9.05e-05	0.00021289	5.27064	54795	298	314	9	Zfy1, Zfy2, Cnn3, Zfp956, Plscr4, Cbfb, Colgalt1, Dnali1, Arid3a	Galatro et al. 2017	DEGs negatively associated with human age	Microglia	microglia	human	Galatro TF, Holtman IR, Lerario AM, et al. Transcriptomic analysis of purified human cortical microglia reveals age-associated changes. Nat Neurosci. 2017;20(8):1162. doi:10.1038/nn.4597
42	Dup15q>Ctrl	4.68e-09	1.56e-08	14.9283	54985	297	124	10	Lpin1, Ntsr2, Chpt1, Ston2, Srgap1, Ddah2, Tmem47, Asap3, Fermt2, Pea15a	Parikshak et al., 2016	RNAseq genes higher in Dup15q compared to Ctrl	Neuropsychiatric & Neurodevelopmental Disorders human brain	brain	human	Parikshak NN, Swarup V, Belgard TG, et al. Genome-wide changes in lncRNA, splicing, and regional gene expression patterns in autism. Nature. 2016;540(7633):423-427. doi:10.1038/nature20612
43	E16 Hdac1/2 KO MG < WT	0.0050028	0.0090729	4.7351	54917	302	192	5	S1pr1, Lcp1, Fermt3, Ramp1, Fhod1	Datta, et al., 2018	Differentially expressed genes with lower expression in Hdac1/2 KO MG compared to WT at embryonic day 16	Microglia	microglia	mouse	Datta M, Staszewski O, Raschi E, et al. Histone Deacetylases 1 and 2 Regulate Microglia Function during Development, Homeostasis, and Neurodegeneration in a Context-Dependent Manner. Immunity. 2018;48(3):514-529.e6. doi:10.1016/j.immuni.2018.02.016
44	E18 vs P14 female MG	1.27e-78	3.38e-77	9.65513	48297	130	6812	177	Lpin1, Ntsr2, S1pr1, Ifnar1, Lonrf3, Cln5, Txlna, Parvg, Klf11, Dnajb1, Emx2, Runx1, Dnajc3, Cnn3, Nqo1, Dse, Cd14, Zfp395, Arid5b, C1ra, Nfkbiz, Mapkapk3, Ston2, Tap1, Aff1, Traf3ip2, Atoh8, Srgap1, Nupr1, Sat1, Tubb2b, Gla, Dpysl3, Nampt, Scrg1, Pros1, Nxn, Arrdc3, Mcl1, Ehd4, Dhx34, C5ar1, Slc3a2, Klf6, Ctsc, Btg1, Ubtd1, Ano6, Rab31, Palld, Sesn2, Rdh10, Ifrd1, Ltbr, Ddah2, Acaa2, Mvp, Hif1a,…	Hanamsagar et al., 2017	RNAseq differentially expressed genes E18 vs P14 female	Microglia Development	microglia	mouse	Hanamsagar R, Alter MD, Block CS, Sullivan H, Bolton JL, Bilbo SD. Generation of a microglial developmental index in mice and in humans reveals a sex difference in maturation and immune reactivity. Glia. 2017;65(9):1504-1520. doi:10.1002/glia.23176
45	E18 vs P14 male MG	9.79e-65	1.9e-63	8.12663	48894	151	6215	156	Rbm14, Lpin1, Ntsr2, S1pr1, Lonrf3, Cln5, Parvg, Klf11, Dnajb1, Emx2, Runx1, Dnajc3, Cnn3, Nqo1, Dse, Chpt1, Cd14, Arid5b, Nfkbiz, Mapkapk3, Ston2, Sox4, Aff1, Traf3ip2, Atoh8, Srgap1, Nupr1, Sat1, Tubb2b, Gla, Dpysl3, Nampt, Pros1, Nxn, Arrdc3, Mcl1, Tmem176a, Ehd4, C5ar1, Klf6, Btg3, Ctsc, Yap1, Btg1, Ano6, Rab31, Palld, Sesn2, Wls, Rdh10, Ifrd1, Ddah2, Acaa2, Hif1a, Tnfrsf1a, Pnp, Gm49342, Pnp…	Hanamsagar et al., 2017	RNAseq differentially expressed genes E18 vs P14 male	Microglia Development	microglia	mouse	Hanamsagar R, Alter MD, Block CS, Sullivan H, Bolton JL, Bilbo SD. Generation of a microglial developmental index in mice and in humans reveals a sex difference in maturation and immune reactivity. Glia. 2017;65(9):1504-1520. doi:10.1002/glia.23176
46	E18 vs P4 female MG	1.25e-32	9.54e-32	5.90121	51700	221	3409	86	Ntsr2, Ifnar1, Lonrf3, Parvg, Dnajc3, Nqo1, Nfkbiz, Mapkapk3, Sox4, Tubb2b, Dpysl3, Nampt, Pros1, Mcl1, Ehd4, C5ar1, Flna, Klf6, Klhl21, Ctsc, Btg1, Ano6, Rdh10, Ddah2, Acaa2, Tnfrsf1a, Lypd1, Papola, Stat3, Stab1, Nfkb2, Zfp36l1, Carhsp1, Lcp1, Slc9a9, Mob3c, Tgif1, Picalm, Bambi, Bcl6, Lpp, Klhdc8b, Was, Swap70, Sh3tc1, Asap3, Fermt3, Msn, Emp1, Efnb1, Canx, Atp6v0e, Pdlim5, Gng12, Elk1, Sh3glb…	Hanamsagar et al., 2017	RNAseq differentially expressed genes E18 vs P4 female	Microglia Development	microglia	mouse	Hanamsagar R, Alter MD, Block CS, Sullivan H, Bolton JL, Bilbo SD. Generation of a microglial developmental index in mice and in humans reveals a sex difference in maturation and immune reactivity. Glia. 2017;65(9):1504-1520. doi:10.1002/glia.23176
47	E18 vs P4 male MG	1.13e-23	6.51e-23	5.10503	52200	239	2909	68	Lonrf3, Cln5, Parvg, Dnajc3, Nfkbiz, Mapkapk3, Ston2, Sox4, Sat1, Tubb2b, Dpysl3, Nampt, Pros1, Mcl1, Ehd4, Klf6, Ctsc, Btg1, Ano6, Ddah2, Hif1a, Lypd1, Ccng1, Papola, Zfp36l1, Carhsp1, Lcp1, Slc9a9, Mob3c, Tgif1, Picalm, Bcl6, Lpp, Was, Dyrk3, Asap3, Msn, Emp1, Efnb1, Canx, Pdlim5, Gng12, Elk1, Sh3glb1, Rap1a, Ybx1, Ramp1, Cbfb, Zmpste24, Irf1, Zc3hav1, Idh1, Rab8b, S100a10, Mdk, Fcgr2b, Fcgr3, …	Hanamsagar et al., 2017	RNAseq differentially expressed genes E18 vs P4 male	Microglia Development	microglia	mouse	Hanamsagar R, Alter MD, Block CS, Sullivan H, Bolton JL, Bilbo SD. Generation of a microglial developmental index in mice and in humans reveals a sex difference in maturation and immune reactivity. Glia. 2017;65(9):1504-1520. doi:10.1002/glia.23176
48	E18 vs P60 female MG	4.16e-72	9.9e-71	8.73903	48016	134	7093	173	Lpin1, Tmed10, S1pr1, Ifnar1, Lonrf3, Cln5, Parvg, Dnajb1, Sec61a1, Emx2, Runx1, Dnajc3, Cnn3, Nqo1, Dse, Chpt1, Cd14, Ifit2, C1ra, Nfkbiz, Ston2, Sox4, Tap1, Aff1, Traf3ip2, Atoh8, Tubb6, Srgap1, Nupr1, Nfil3, Sat1, Tubb2b, Dpysl3, Scrg1, Pros1, Chsy1, Nxn, Arrdc3, Mcl1, Tmem176a, Ehd4, Dhx34, C5ar1, Klf6, Klhl21, Ctsc, Btg1, Ano6, Palld, Rdh10, Ddah2, Acaa2, Mvp, Hif1a, Tnfrsf1a, Slc7a11, Pnp, …	Hanamsagar et al., 2017	RNAseq differentially expressed genes E18 vs P60 female	Microglia Development	microglia	mouse	Hanamsagar R, Alter MD, Block CS, Sullivan H, Bolton JL, Bilbo SD. Generation of a microglial developmental index in mice and in humans reveals a sex difference in maturation and immune reactivity. Glia. 2017;65(9):1504-1520. doi:10.1002/glia.23176
49	E18 vs P60 male MG	1.19e-52	1.7e-51	6.97797	49471	171	5638	136	Rbm14, Lpin1, Tmed10, Lonrf3, Cln5, Parvg, Dnajb1, Emx2, Runx1, Dnajc3, Cnn3, Cryab, Chpt1, Cd14, C1ra, Nfkbiz, Ston2, Sox4, Tubb6, Srgap1, Nupr1, Nfil3, Sat1, Tubb2b, Dpysl3, Scrg1, Pros1, Chsy1, Intu, Tgfbr3, Mcl1, Tmem176a, Ehd4, Flna, Klf6, Ctsc, Btg1, Ano6, Wls, Rdh10, Ddah2, Hif1a, Slc7a11, Slc16a9, Pnp, Gm49342, Pnp2, Lypd1, Ccng1, Map2k3, Papola, Plscr2, Zfp36l1, Carhsp1, Plscr4, Lcp1, Pl…	Hanamsagar et al., 2017	RNAseq differentially expressed genes E18 vs P60 male	Microglia Development	microglia	mouse	Hanamsagar R, Alter MD, Block CS, Sullivan H, Bolton JL, Bilbo SD. Generation of a microglial developmental index in mice and in humans reveals a sex difference in maturation and immune reactivity. Glia. 2017;65(9):1504-1520. doi:10.1002/glia.23176
50	E18.5 MG Female>Male	5.32e-11	1.93e-10	10.8783	54850	292	259	15	Dse, Ifit2, Tap1, Nabp1, Tubb2b, Stab1, Slc9a9, Vim, Bst2, Fcgr2b, Cpne3, Ifi207, Ifi204, Ube2l6, Stom	Thion et al., 2018	genes with higher expression in females compared to males at E18.5	Microglia Development	microglia	mouse	Thion MS, Low D, Silvin A, et al. Microbiome Influences Prenatal and Adult Microglia in a Sex-Specific Manner. Cell. 2018. doi:10.1016/j.cell.2017.11.042
51	E18.5 MG Male SPF>GF	3.11e-27	2.08e-26	8.92445	53988	259	1121	48	Lgals3, Txlna, Dnajb1, Dse, Nabp1, Aff1, Tubb2b, Nampt, Ehd4, C5ar1, Btg1, Ltbr, Ddah2, Mvp, Tnfrsf1a, Ccng1, Stab1, Lcp1, Slc9a9, P4ha1, Swap70, Sbf2, Fermt3, Vim, Rhoc, Tpd52l2, Rpl28, Mpzl1, Gnai3, Bst2, Rps19, Dhrs3, Slc16a3, Cdkn1a, Zc3hav1, Arid3a, Fcgr2b, Fcgr3, Ptbp3, Mob1a, Mxd1, Cpne3, Ifi207, Ifi204, Pltp, Itgav, Ube2l6, Stom	Thion et al., 2018	genes with higher expression in male specific pathogen free mice compared to germ free mice at E18.5	Microglia Development	microglia	mouse	Thion MS, Low D, Silvin A, et al. Microbiome Influences Prenatal and Adult Microglia in a Sex-Specific Manner. Cell. 2018. doi:10.1016/j.cell.2017.11.042
52	earlyminusMG cluster	3.29e-07	9.65e-07	3.71425	53933	284	1176	23	Rbm14, Cnn3, Sri, Flna, Acaa2, Map2k3, Lcp1, Dynlt1a, Dynlt1c, Dynlt1f, Mt1, Cnot6, Ybx1, Wdr1, Tpd52l2, Cbfb, Gnai3, Arid3a, Mdk, Aco1, Txnrd1, Ugdh, Tmod3	Matcovitch-Natan, et al., 2016	Gene cluster with higher expression in early progenitors compared to other microglia developmental timepoints	Microglia Development	microglia	mouse	Matcovitch-Natan O, Winter DR, Giladi A, et al. Microglia development follows a stepwise program to regulate brain homeostasis. Science (80- ). 2016;8670. doi:10.1126/science.aad8670
53	Eed KO < WT MG	0.0012769	0.0025069	5.28725	54902	301	207	6	Usp42, Fas, Arrdc3, Aen, Apoc1, Cdkn1a	Ayata, et al., 2018	genes with lower expression in Eed-deficient (PRC2) stratium microglia vs. WT, TRAP isolation	Microglia	microglia	mouse	Ayata P, Badimon A, Strasburger HJ, et al. Epigenetic regulation of brain region-specific microglia clearance activity. Nat Neurosci. 2018;21(8):1049-1060. doi:10.1038/s41593-018-0192-3
54	Eed KO > WT MG	0.0012769	0.0025069	5.28725	54902	301	207	6	Usp42, Fas, Arrdc3, Aen, Apoc1, Cdkn1a	Ayata, et al., 2018	genes with higher expression in Eed-deficient (PRC2) stratium microglia vs. WT, TRAP isolation	Microglia	microglia	mouse	Ayata P, Badimon A, Strasburger HJ, et al. Epigenetic regulation of brain region-specific microglia clearance activity. Nat Neurosci. 2018;21(8):1049-1060. doi:10.1038/s41593-018-0192-3
55	Female P60 MG LPS vs SAL	9.06e-27	5.87e-26	12.3139	54484	269	625	38	S1pr1, Runx1, Cd14, Zfp395, Ifit2, Arid5b, Tap1, Aff1, Tubb6, Nupr1, Nfil3, Nampt, C5ar1, Btg1, Hif1a, Slc7a11, Map2k3, Plscr1, Stat3, Mob3c, Mt1, Emp1, Rhoc, Fpr1, Fam107a, Irf1, Dhrs3, Cdkn1a, Zc3hav1, Pim1, Txnrd1, Mxd1, Hamp, Ifi204, Cebpb, Ube2l6, Stom, Thbs1	Hanamsagar et al., 2017	RNA sequencing acutely isolated microglia from females 2hours after systemic LPS or Saline injection	Microglia	microglia	mouse	Hanamsagar R, Alter MD, Block CS, Sullivan H, Bolton JL, Bilbo SD. Generation of a microglial developmental index in mice and in humans reveals a sex difference in maturation and immune reactivity. Glia. 2017;65(9):1504-1520. doi:10.1002/glia.23176
56	Gandal ASD>Ctrl	0	0	605.861	54311	31	798	276	Zfy1, Zfy2, Marchf3, Rbm14, Lpin1, Kank1, H2bc14, S1pr1, Ifnar1, Lgals3, Lonrf3, Cln5, Glis3, Txlna, Xpo1, Parvg, Klf11, Dnajb1, Sec61a1, Emx2, Runx1, Dnajc3, Cnn3, Cryab, Kcne4, Slc44a3, Nqo1, Dse, Chpt1, Cd14, Zfp395, Txnl4b, Fas, Ifit2, Arid5b, Ptpn13, Nfkbiz, Mapkapk3, C1s1, Sox4, Tap1, C1s2, Nabp1, Aff1, Zfp956, Traf3ip2, Atoh8, Cdkn2aip, Tubb6, Srgap1, Nupr1, Nfil3, Sat1, Tubb2b, Gla, Dpysl…	Gandal, et al., 2018	RNASeq genes higher in ASD comparted to controls	Neuropsychiatric & Neurodevelopmental Disorders human brain	brain	human	Gandal MJ, Haney J, Parikshak N, Leppa V, Horvath S, Geschwind DH. Shared molecular neuropathology across major psychiatric disorders parallels polygenic overlap. Science (80- ). 2018;693(February):693-697. doi:10.1101/040022
57	Gandal BD>Ctrl	2.17e-40	2.11e-39	35.7736	54905	271	204	36	Marchf3, Lpin1, Lgals3, Emx2, Chpt1, Clu, Txnl4b, Aff1, Cdkn2aip, Sdc2, Btg3, Rab31, Palld, Acaa2, Dynlt1a, Dynlt1b, Dynlt1c, Dynlt1f, Tmem47, Chrdl1, Abhd3, Mt1, Fermt2, Atp6v0e, Pdlim5, Gng12, Fam107a, Cbfb, Zc3hav1, Zfp78, Car12, Aco1, Cpne3, Sox9, Gna12, Calcoco2	Gandal, et al., 2018	RNASeq genes higher in Biopolar Disorder comparted to controls	Neuropsychiatric & Neurodevelopmental Disorders human brain	brain	human	Gandal MJ, Haney J, Parikshak N, Leppa V, Horvath S, Geschwind DH. Shared molecular neuropathology across major psychiatric disorders parallels polygenic overlap. Science (80- ). 2018;693(February):693-697. doi:10.1101/040022
58	Gandal IBD<Ctrl	2.69e-15	1.2e-14	3.38705	50764	238	4345	69	Zfy1, Zfy2, Marchf3, Kank1, H2bc14, Lgals3, Slc44a3, Nqo1, Chpt1, Zfp395, Txnl4b, Ston2, Sox4, Aff1, Zfp956, Traf3ip2, Sri, Srgap1, Intu, Tmem176a, Dhx34, Sesn2, Wls, Ltbr, Acaa2, Mvp, Slc16a9, Lypd1, Tent4b, Tshz1, Ccng1, Stab1, Plscr4, Plod2, Fkbp14, Nt5c2, Lpp, Abhd3, Zbtb10, Sbf2, Mt1, Asap3, Emp1, Efnb1, Nadk2, Rab20, Hmox1, Mgst1, Pard3, Wdr1, Ak4, Rpl28, Dhrs3, Zfp78, Idh1, Car12, Mknk2, R…	Gandal, et al., 2018	RNASeq genes lower in Irritable Bowel Disease comparted to controls	Neuropsychiatric & Neurodevelopmental Disorders human brain	brain	human	Gandal MJ, Haney J, Parikshak N, Leppa V, Horvath S, Geschwind DH. Shared molecular neuropathology across major psychiatric disorders parallels polygenic overlap. Science (80- ). 2018;693(February):693-697. doi:10.1101/040022
59	Gandal IBD>Ctrl	4.52e-81	1.38e-79	11.5612	51003	159	4106	148	Zfy1, Zfy2, Lpin1, Tmed10, S1pr1, Txlna, Parvg, Sec61a1, Runx1, Dnajc3, Dse, Cd14, Ifit2, Arid5b, C1ra, Ptpn13, Nfkbiz, C1s1, C1rb, Tap1, C1s2, Nabp1, Tubb6, Sat1, Tubb2b, Gla, Dpysl3, Scrg1, Sdc2, Pros1, Chsy1, Nxn, Arrdc3, Mcl1, Ehd4, C5ar1, Slc3a2, Klf6, Klhl21, Btg3, Ctsc, Ubtd1, Ano6, Rab31, Palld, Hif1a, Tnfrsf1a, Slc7a11, Pnp, Gm49342, Pnp2, Tnfrsf11b, Map2k3, Plscr1, Stat3, Nfkb2, Plscr2,…	Gandal, et al., 2018	RNASeq genes higher in Irritable Bowel Disease comparted to controls	Neuropsychiatric & Neurodevelopmental Disorders human brain	brain	human	Gandal MJ, Haney J, Parikshak N, Leppa V, Horvath S, Geschwind DH. Shared molecular neuropathology across major psychiatric disorders parallels polygenic overlap. Science (80- ). 2018;693(February):693-697. doi:10.1101/040022
60	Gandal SCZ>Ctrl	9.78e-138	6.98e-136	49.1438	54390	186	719	121	Zfy1, Zfy2, Marchf3, Lpin1, Ntsr2, Kank1, Tmed10, S1pr1, Lgals3, Lonrf3, Xpo1, Emx2, Dnajc3, Cnn3, Nqo1, Chpt1, Zfp395, Clu, Txnl4b, Arid5b, C1ra, Ptpn13, Mapkapk3, C1rb, Aff1, Zfp956, Traf3ip2, Cdkn2aip, Tubb6, Sri, Nupr1, Tubb2b, Dpysl3, Scrg1, Sdc2, Chsy1, Tgfbr3, Mcl1, Tmem176a, Klhl21, Yap1, Btg1, Rab31, Palld, Wls, Acaa2, Hif1a, Tnfrsf1a, Slc7a11, Trps1, Tnfrsf11b, Stat3, Zfp36l1, Carhsp1, …	Gandal, et al., 2018	RNASeq genes higher in Schizophrenia comparted to controls	Neuropsychiatric & Neurodevelopmental Disorders human brain	brain	human	Gandal MJ, Haney J, Parikshak N, Leppa V, Horvath S, Geschwind DH. Shared molecular neuropathology across major psychiatric disorders parallels polygenic overlap. Science (80- ). 2018;693(February):693-697. doi:10.1101/040022
61	geneModules ASD & SCZ	8.78e-82	3.13e-80	12.2286	51486	165	3623	142	Zfy1, Zfy2, Rbm14, Lpin1, Ntsr2, Kank1, S1pr1, Lgals3, Lonrf3, Cln5, Glis3, Xpo1, Dnajb1, Emx2, Cnn3, Slc44a3, Nqo1, Chpt1, Clu, Fas, Ifit2, Ptpn13, Mapkapk3, Ston2, Zfp956, Traf3ip2, Sri, Srgap1, Tubb2b, Scrg1, Sdc2, Intu, Tgfbr3, Tmem176a, Dhx34, Slc3a2, Klhl21, Yap1, Ubtd1, Rab31, Palld, Wls, Ifrd1, Ddah2, Acaa2, Slc7a11, Slc16a9, Lypd1, Tent4b, Trps1, Jmjd6, Ccng1, Papola, Zfp36l1, Carhsp1, N…	Gandal, et al., 2018	WGCNA gene expression modules ASD & SCZ gene enriched	Neuropsychiatric & Neurodevelopmental Disorders human brain	brain	human	Gandal MJ, Haney J, Parikshak N, Leppa V, Horvath S, Geschwind DH. Shared molecular neuropathology across major psychiatric disorders parallels polygenic overlap. Science (80- ). 2018;693(February):693-697. doi:10.1101/040022
62	geneModules SCZ	0.018401	0.030764	2.49367	54524	299	585	8	Zfy1, Zfy2, Usp42, Sox4, Dpysl3, Timp2, Ybx1, Pknox1	Gandal, et al., 2018	WGCNA gene expression modules SCZ gene enriched	Neuropsychiatric & Neurodevelopmental Disorders human brain	brain	human	Gandal MJ, Haney J, Parikshak N, Leppa V, Horvath S, Geschwind DH. Shared molecular neuropathology across major psychiatric disorders parallels polygenic overlap. Science (80- ). 2018;693(February):693-697. doi:10.1101/040022
63	geneModules SCZ & ASD & BD	6.45e-125	2.76e-123	33.7407	53980	180	1129	127	Marchf3, Tmed10, Parvg, Sec61a1, Runx1, Dnajc3, Kcne4, Dse, Cd14, Zfp395, Arid5b, C1ra, Nfkbiz, C1s1, C1rb, Tap1, C1s2, Nabp1, Aff1, Atoh8, Tubb6, Nupr1, Nfil3, Sat1, Nampt, Pros1, Chsy1, Nxn, Arrdc3, Mcl1, Ehd4, C5ar1, Flna, Klf6, Ctsc, Btg1, Ano6, Sesn2, Rdh10, Ltbr, Mvp, Hif1a, Tnfrsf1a, Pnp, Gm49342, Pnp2, Tnfrsf11b, Map2k3, Plscr1, Stat3, Stab1, Nfkb2, Plscr2, 1700057G04Rik, Lcp1, Slc9a9, Mo…	Gandal, et al., 2018	WGCNA gene expression modules ASD & SCZ & BD gene enriched	Neuropsychiatric & Neurodevelopmental Disorders human brain	brain	human	Gandal MJ, Haney J, Parikshak N, Leppa V, Horvath S, Geschwind DH. Shared molecular neuropathology across major psychiatric disorders parallels polygenic overlap. Science (80- ). 2018;693(February):693-697. doi:10.1101/040022
64	genes with LGD mutations in ASD	0.013174	0.022352	3.21084	54769	301	340	6	Ptpn13, Nfib, Nfia, Mov10, Bst2, Klb	Iossifov, et al., 2014	Likely gene disrupting mutation (LGD) in ASD	ASD genetics	blood	human	Iossifov I, O ’roak BJ, Sanders SJ, et al. The contribution of de novo coding mutations to autism spectrum disorder. Nature. 2014;000(515):216-221. doi:10.1038/nature13908
65	Germ Free<Ctrl	0.025217	0.041194	4.9345	54999	304	110	3	Parvg, Btg1, Fcgr2b	Erny, et al. 2015	genes with lower expression in microglia from mice in a germ free environment compared to standard housing	Microglia	microglia	mouse	Erny D, De Angelis ALH, Jaitin D, et al. Host microbiota constantly control maturation and function of microglia in the CNS. Nat Neurosci. 2015;18(7):965-977. doi:10.1038/nn.4030
66	Germ Free>Ctrl	0.0012578	0.0025069	6.59434	54971	302	138	5	Dnajb1, Tnfrsf1a, Apoe, Dhrs3, Txnrd1	Erny, et al. 2015	genes with higher expression in microglia from mice in a germ free environment compared to standard housing	Microglia	microglia	mouse	Erny D, De Angelis ALH, Jaitin D, et al. Host microbiota constantly control maturation and function of microglia in the CNS. Nat Neurosci. 2015;18(7):965-977. doi:10.1038/nn.4030
67	Gupta ASD>Ctrl	2.44e-135	1.31e-133	50.9822	54451	190	658	117	Zfy1, Zfy2, Rbm14, Lpin1, Ntsr2, Kank1, Tmed10, S1pr1, Cln5, Klf11, Usp42, Cryab, Nqo1, Zfp395, Clu, Txnl4b, Ifit2, C1ra, Ston2, C1s1, C1rb, Sox4, Tap1, C1s2, Zfp956, Atoh8, Cdkn2aip, Sri, Sat1, Gla, Nampt, Scrg1, Tmem176a, Dhx34, Flna, Klf6, Ubtd1, Wls, Mvp, Slc7a11, Tent4b, Trps1, Jmjd6, Tshz1, Stab1, Carhsp1, Nhs, Slc9a9, Mob3c, Picalm, Bambi, Dynlt1a, Dynlt1b, Dynlt1c, Dynlt1f, Timp2, Klhdc8b…	Gupta, et al., 2014	RNASeq genes higher in ASD comparted to controls	Neuropsychiatric & Neurodevelopmental Disorders human brain	brain	human	Gupta S, Ellis SE, Ashar FN, et al. Transcriptome analysis reveals dysregulation of innate immune response genes and neuronal activity-dependent genes in autism. Nat Commun. 2014;5:5748. doi:10.1038/ncomms6748
68	Human microglia signature genes	2.93e-23	1.65e-22	10.4586	54418	271	691	36	Parvg, Runx1, Cd14, Nfkbiz, Nabp1, C5ar1, Ctsc, Stab1, Lcp1, Sytl3, Was, Sh3tc1, Fermt3, Fpr1, Hmox1, Fhod1, Colgalt1, Slc16a3, Zfp78, Arid3a, Fcgr2b, Fcgr3, Hamp, Sppl2a, Ifi206, Ifi209, Ifi207, Ifi204, Ifi203, Abca1, Ifi202b, Cxcl16, Mertk, Tnfrsf26, Tnfrsf22, Tnfrsf23	Gosselin, et al. 217	Genes with >10-fold-higher average expression in microglia compared to cortex	Microglia	microglia	human	Gosselin D, Skola D, Coufal NG, et al. An environment-dependent transcriptional network specifies human microglia identity. Science (80- ). 2017;Jun 23(356):6344. http://science.sciencemag.org/content/early/2017/05/24/science.aal3222.full. Accessed May 30, 2017.
69	ID genes	0.00092405	0.0019014	3.24995	54486	296	623	11	Emx2, Tubb2b, Flna, Pnp, Gm49342, Pnp2, Nhs, Tgif1, Rit1, Wdr62, Zfp78	Kochinke et al., 2016	SysID currated database of ID genes	ASD genetics	blood	human	Kochinke K, Zweier C, Nijhof B, et al. Systematic Phenomics Analysis Deconvolutes Genes Mutated in Intellectual Disability into Biologically Coherent Modules. Am J Hum Genet. 2016;98(1):149-164. doi:10.1016/j.ajhg.2015.11.024
70	Incr MG with Neuron activation	6.19e-05	0.00014722	7.58475	54940	300	169	7	Chsy1, Zfp36l1, Hsd3b7, Sbf2, Jun, Tpd52l2, Mob1a	Badimon et al., 2020	higher expression in microglia from striatum with neuronal activation CNO	Microglia	microglia	mouse	Badimon A, Strasburger HJ, Ayata P, et al. Negative feedback control of neuronal activity by microglia. Nat 2020 5867829. 2020;586(7829):417-423. doi:10.1038/s41586-020-2777-8
71	Incr MG with Neuron silencing	0.00021402	0.00048724	6.1581	54901	300	208	7	Dnajb1, Sat1, Arrdc3, Slc16a9, Ppp1r18, Fhod1, Cxcl16	Badimon et al., 2020	higher expression in microglia from striatum with neuronal silencing	Microglia	microglia	mouse	Badimon A, Strasburger HJ, Ayata P, et al. Negative feedback control of neuronal activity by microglia. Nat 2020 5867829. 2020;586(7829):417-423. doi:10.1038/s41586-020-2777-8
72	Increase expression with age	0.0052182	0.009384	4.68617	54915	302	194	5	Trps1, Mt1, Gng12, Nfia, Atp2b4	Galatro et al. 2017	DEGs positively associated with human age	Microglia	microglia	human	Galatro TF, Holtman IR, Lerario AM, et al. Transcriptomic analysis of purified human cortical microglia reveals age-associated changes. Nat Neurosci. 2017;20(8):1162. doi:10.1038/nn.4597
73	Known ID	3.07e-05	7.47e-05	4.49723	54615	295	494	12	Kank1, Runx1, Tubb2b, Flna, Pnp, Gm49342, Pnp2, Nhs, Tgif1, Nfia, Wdr62, Zfp78	Gilissen, et al., 2014	Known genes related to intellectual disability in humans	ASD genetics	blood	human	Gilissen C, Hehir-Kwa JY, Thung D, et al. Genome sequencing identifies major causes of severe intellectual disability. Nature. 2014;511(7509):344-347. doi:10.1038/nature13394
74	LPS < PBS MG	1.17e-06	3.17e-06	9.32038	54931	298	178	9	Sox4, Pros1, Stab1, Timp2, Apoe, Jun, Nfia, Abca1, Mertk	Krasemann, et al., 2018	lower expression in microglia 16hrs after injection of 100ng LPS	Microglia	microglia	mouse	Krasemann S, Madore C, Cialic R, et al. The TREM2-APOE pathway drives the transcriptional phenotype of dysfunctional microglia in neurodegenerative diseases. Immunity. 2017;47(3):566. doi:10.1016/J.IMMUNI.2017.08.008
75	LPS > PBS MG	0.0015358	0.0029878	14.3017	55071	304	38	3	Cnn3, Cxcl16, Cebpb	Krasemann, et al., 2018	higher expression in microglia 16hrs after injection of 100ng LPS	Microglia	microglia	mouse	Krasemann S, Madore C, Cialic R, et al. The TREM2-APOE pathway drives the transcriptional phenotype of dysfunctional microglia in neurodegenerative diseases. Immunity. 2017;47(3):566. doi:10.1016/J.IMMUNI.2017.08.008
76	LPS<Ctrl acute	6.32e-14	2.65e-13	4.43807	53209	265	1900	42	Lpin1, Ntsr2, H2bc14, Tmed10, Cln5, Parvg, Dse, Txnl4b, Traf3ip2, Cdkn2aip, Tubb2b, Pros1, Arrdc3, Ehd4, Klhl21, Ctsc, Ddah2, Ccng1, Stab1, Sytl3, Timp2, Ube2i, Was, Atp6v0e, Gng12, Slc2a12, Sh3glb1, Rap1a, Zfp579, P4ha2, Pttg1ip, Zfp78, Idh1, Arid3a, Rpn2, Mknk2, Abca1, Hspb1, Mertk, Gna12, Wscd1, Ube2l6	Holtman et al., 2015	Weighted Gene Co-expression Network meta- analysis multiple microglial RNAseq datasets	Microglia	microglia	mouse	Holtman IR, Raj DD, Miller JA, et al. Induction of a common microglia gene expression signature by aging and neurodegenerative conditions: a co-expression meta-analysis. Acta Neuropathol Commun. 2015;3(1):1-18. doi:10.1186/s40478-015-0203-5
77	LPS>Ctrl acute	1.66e-32	1.22e-31	8.32342	53483	245	1626	62	Ifnar1, Xpo1, Dnajb1, Sec61a1, Runx1, Cd14, Fas, Ifit2, Tap1, Aff1, Tubb6, Nupr1, Chsy1, Mcl1, C5ar1, Slc3a2, Btg1, Ubtd1, Sesn2, Ifrd1, Ltbr, Mvp, Hif1a, Tnfrsf1a, Slc7a11, Jmjd6, Map2k3, Plscr1, Stat3, Nfkb2, Zfp36l1, Carhsp1, Lcp1, Nt5c2, Picalm, Bcl6, Phlda1, Mapkapk2, Mt1, Msn, Apoc1, Hgf, Fbxo30, Wdr1, Cbfb, Irf1, Gnai3, Cdkn1a, Zc3hav1, Cstb, Rab8b, Fcgr2b, Fcgr3, Txnrd1, Gem, Tmod3, Ifi20…	Holtman et al., 2015	Weighted Gene Co-expression Network meta- analysis multiple microglial RNAseq datasets	Microglia	microglia	mouse	Holtman IR, Raj DD, Miller JA, et al. Induction of a common microglia gene expression signature by aging and neurodegenerative conditions: a co-expression meta-analysis. Acta Neuropathol Commun. 2015;3(1):1-18. doi:10.1186/s40478-015-0203-5
78	LPSx1<LPSx4 post 6 months DEGs	0.00025216	0.00056802	14.2519	55058	303	51	4	Xpo1, Ccng1, Cnot6, Fbxo30	Wendeln et al., 2018	LPSx1<LPSx4 6 month later whole brain DEGs	Microglia	microglia	mouse	Wendeln A-C, Degenhardt K, Kaurani L, et al. Innate immune memory in the brain shapes neurological disease hallmarks. Nature. 2018;556(7701):332-338. doi:10.1038/s41586-018-0023-4
79	Male P60 MG LPS vs SAL	5.47e-45	6.88e-44	11.7332	53756	237	1353	70	Klf11, Usp42, Runx1, Cd14, Ifit2, Arid5b, Nfkbiz, Tap1, Aff1, Atoh8, Tubb6, Nupr1, Nfil3, Gla, Nampt, Chsy1, Mcl1, C5ar1, Btg3, Btg1, Ifrd1, Hif1a, Slc7a11, Map2k3, Plscr1, Stat3, Nfkb2, Plscr4, Lcp1, Mob3c, Tgif1, Picalm, Phlda1, Zbtb10, Swap70, Mapkapk2, Mt1, Rit1, Msn, Apoe, Emp1, Hgf, Rab20, Fpr1, Hmox1, Ube2h, Cbfb, Mpzl1, Irf1, Gnai3, Dhrs3, Cdkn1a, Zc3hav1, Idh1, Pim1, Rab8b, Fcgr2b, Fcgr3…	Hanamsagar et al., 2017	RNA sequencing acutely isolated microglia from males 2hours after systemic LPS or Saline injection	Microglia	microglia	mouse	Hanamsagar R, Alter MD, Block CS, Sullivan H, Bolton JL, Bilbo SD. Generation of a microglial developmental index in mice and in humans reveals a sex difference in maturation and immune reactivity. Glia. 2017;65(9):1504-1520. doi:10.1002/glia.23176
80	MeCP2 het female MG 24wks	0.00056908	0.0012178	11.3521	55045	303	64	4	Ifit2, Map2k3, Mapkapk2, Cebpb	Zhao, et al., 2017	differential expression microglia isolated from MeCP2-/+ females 24wks (fully-symptomatic)	Microglia	microglia	mouse	Zhao D, Mokhtari R, Pedrosa E, Birnbaum R, Zheng D, Lachman HM. Transcriptome analysis of microglia in a mouse model of Rett syndrome: differential expression of genes associated with microglia/macrophage activation and cellular stress. Mol Autism. 2017;8(1):17. doi:10.1186/s13229-017-0134-z
81	MeCP2 het female MG 5wks	2.11e-06	5.47e-06	5.93666	54734	295	375	12	Dnajb1, Cnn3, Nqo1, Klf6, Yap1, Tnfrsf11b, Mylk, Slc2a12, P4ha2, Car12, Rragd, Pltp	Zhao, et al., 2017	differential expression microglia isolated from MeCP2-/+ females 5wks (pre-symptomatic)	Microglia	microglia	mouse	Zhao D, Mokhtari R, Pedrosa E, Birnbaum R, Zheng D, Lachman HM. Transcriptome analysis of microglia in a mouse model of Rett syndrome: differential expression of genes associated with microglia/macrophage activation and cellular stress. Mol Autism. 2017;8(1):17. doi:10.1186/s13229-017-0134-z
82	MeCP2minusy MG symp	3.79e-08	1.19e-07	5.65863	54544	290	565	17	Fas, Nupr1, Gla, Tgfbr3, Plscr4, P4ha1, Sytl3, Mapkapk2, Tgfb2, Pard3, Fam107a, Pbxip1, Mpzl1, Dhrs3, Car12, Txnrd1, Stom	Cronk et al., 2015	differential gene expressoin symptomatic MeCP2-/y null male microglia	Microglia	microglia	mouse	Cronk JC, Derecki NC, Ji E, et al. Methyl-CpG Binding Protein 2 Regulates Microglia and Macrophage Gene Expression in Response to Inflammatory Stimuli. Immunity. 2015;42(4):679-691. doi:10.1016/j.immuni.2015.03.013
83	Mef2cKO<WT MG	5.09e-11	1.88e-10	9.84545	54803	291	306	16	Lonrf3, Tubb6, Tubb2b, Tmem176a, Pnp, Gm49342, Klhdc8b, Gng12, Ramp1, Pbxip1, Slc16a3, Fcgr2b, Gem, Sppl2a, Gna13, Pltp	Deczkowska et al. 2018	genes with higher expression in Mef2cKO microglia comparted to control microglia	Microglia	microglia	mouse	Deczkowska A, Matcovitch-Natan O, Tsitsou-Kampeli A, et al. Mef2C restrains microglial inflammatory response and is lost in brain ageing in an IFN-I-dependent manner. Nat Commun. 2017;8(1):717. doi:10.1038/s41467-017-00769-0
84	Mef2cKO>WT MG	2.12e-09	7.2e-09	9.06281	54820	293	289	14	Rbm14, Cd14, Zfp395, Mapkapk3, Mcl1, C5ar1, Flna, Klf6, Stab1, Tgif1, Timp2, Apoe, Dhrs3, Mknk2	Deczkowska et al. 2018	genes with lower expression in Mef2cKO microglia comparted to control microglia	Microglia	microglia	mouse	Deczkowska A, Matcovitch-Natan O, Tsitsou-Kampeli A, et al. Mef2C restrains microglial inflammatory response and is lost in brain ageing in an IFN-I-dependent manner. Nat Commun. 2017;8(1):717. doi:10.1038/s41467-017-00769-0
85	MGnD signature increased	8.99e-06	2.29e-05	36.3715	55089	303	20	4	Lgals3, Apoe, Ifi202b, Cxcl16	Krasemann, et al., 2018	neurodegenerative disease signature genes increased in SOD1, APP, and EAE microglia	Microglia	microglia	mouse	Krasemann S, Madore C, Cialic R, et al. The TREM2-APOE pathway drives the transcriptional phenotype of dysfunctional microglia in neurodegenerative diseases. Immunity. 2017;47(3):566. doi:10.1016/J.IMMUNI.2017.08.008
86	MIA PolyIC GD14 P0	1.2e-15	5.47e-15	10.4922	54687	284	422	23	Lonrf3, Tubb6, Ehd4, Klhl21, Btg3, Tnfrsf1a, Slc16a9, Pnp, Gm49342, Papola, Mapkapk2, Hsd3b7, Samd8, Pbxip1, Chil1, Colgalt1, Dhrs3, Slc16a3, Cdkn1a, Pknox1, Gem, Rbm12b1, Abca1	Matcovitch-Natan, et al., 2016	differential gene expression polyI:C MIA on GD14, whole brain microglia P0	Microglia	microglia	mouse	Matcovitch-Natan O, Winter DR, Giladi A, et al. Microglia development follows a stepwise program to regulate brain homeostasis. Science (80- ). 2016;8670. doi:10.1126/science.aad8670
87	MIA PolyIC plus mino<MIA	0.030623	0.048905	2.95527	54802	302	307	5	Fas, Tgfbr3, Gjc1, Car12, Pltp	Mattei, et al. 2017	RNA sequencing male P80 isolated microglia, control, PolyIC MIA (GD 15), PolyIC MIA (GD 15) + minocycline (P70_P80 in drinking water)	Microglia	microglia	mouse	Mattei D, Ivanov A, Ferrai C, et al. Maternal immune activation results in complex microglial transcriptome signature in the adult offspring that is reversed by minocycline treatment. Transl Psychiatry. 2017;7(5):e1120. doi:10.1038/tp.2017.80
88	MIA PolyIC plus mino>MIA	1.44e-16	6.69e-16	10.195	54634	282	475	25	Parvg, Runx1, Ston2, Sox4, Tap1, Dhx34, C5ar1, Btg1, Ltbr, Tnfrsf1a, Stab1, Nfkb2, Zfp36l1, Tgif1, Was, Ppp1r18, Sh3tc1, Asap3, Fermt3, Fhod1, Dhrs3, Gna13, Itgav, Mertk, Gna12	Mattei, et al. 2017	RNA sequencing male P80 isolated microglia, control, PolyIC MIA (GD 15), PolyIC MIA (GD 15) + minocycline (P70_P80 in drinking water)	Microglia	microglia	mouse	Mattei D, Ivanov A, Ferrai C, et al. Maternal immune activation results in complex microglial transcriptome signature in the adult offspring that is reversed by minocycline treatment. Transl Psychiatry. 2017;7(5):e1120. doi:10.1038/tp.2017.80
89	MIA PolyIC<Ctrl	9.01e-26	5.51e-25	12.0042	54487	270	622	37	Parvg, Runx1, Ston2, Sox4, Aff1, Tubb2b, Scrg1, Chsy1, C5ar1, Btg1, Ltbr, Tnfrsf1a, Pnp, Gm49342, Stab1, Nfkb2, Zfp36l1, Picalm, Was, Ppp1r18, Sh3tc1, Fermt3, Jun, Gng12, Fam107a, Fhod1, Dhrs3, Slc16a3, Zc3hav1, Fcgr3, Lyn, Abca1, Gna13, Itgav, Mertk, Gna12, Cebpb	Mattei, et al. 2017	RNA sequencing male P80 isolated microglia, control, PolyIC MIA (GD 15), PolyIC MIA (GD 15) + minocycline (P70_P80 in drinking water)	Microglia	microglia	mouse	Mattei D, Ivanov A, Ferrai C, et al. Maternal immune activation results in complex microglial transcriptome signature in the adult offspring that is reversed by minocycline treatment. Transl Psychiatry. 2017;7(5):e1120. doi:10.1038/tp.2017.80
90	MIA PolyIC>Ctrl	1e-06	2.76e-06	5.37058	54623	293	486	14	Kcne4, Fas, Ptpn13, Traf3ip2, Tgfbr3, Plscr2, Plod2, Emp1, Vim, Atp2b4, Gjc1, Car12, Hspb1, Aebp1	Mattei, et al. 2017	RNA sequencing male P80 isolated microglia, control, PolyIC MIA (GD 15), PolyIC MIA (GD 15) + minocycline (P70_P80 in drinking water)	Microglia	microglia	mouse	Mattei D, Ivanov A, Ferrai C, et al. Maternal immune activation results in complex microglial transcriptome signature in the adult offspring that is reversed by minocycline treatment. Transl Psychiatry. 2017;7(5):e1120. doi:10.1038/tp.2017.80
91	microglia < macrophages	2.07e-64	3.69e-63	8.2211	49237	155	5872	152	Zfy1, Zfy2, Rbm14, Lpin1, Kank1, H2bc14, Tmed10, Ifnar1, Lgals3, Lonrf3, Cln5, Txlna, Klf11, Sec61a1, Usp42, Runx1, Dnajc3, Chpt1, Zfp395, Ifit2, Nfkbiz, Mapkapk3, C1s1, Tap1, C1s2, Nabp1, Zfp956, Traf3ip2, Sri, Sat1, Tubb2b, Gla, Sdc2, Pros1, Chsy1, Intu, Ehd4, Dhx34, C5ar1, Slc3a2, Flna, Ctsc, Ubtd1, Ano6, Rab31, Palld, Wls, Rdh10, Ifrd1, Ddah2, Acaa2, Mvp, Hif1a, Trps1, Ccng1, Zfp36l1, Carhsp1…	Galatro et al. 2017	DEGs with logFC<3 p<0.001 microglia < macrophages	Microglia	microglia	human	Galatro TF, Holtman IR, Lerario AM, et al. Transcriptomic analysis of purified human cortical microglia reveals age-associated changes. Nat Neurosci. 2017;20(8):1162. doi:10.1038/nn.4597
92	microglia < monocytes	8.92e-69	1.91e-67	8.66001	49028	148	6081	159	Zfy1, Zfy2, Marchf3, Lpin1, Kank1, Lgals3, Lonrf3, Cln5, Glis3, Xpo1, Parvg, Klf11, Dnajc3, Dse, Chpt1, Zfp395, Clu, Arid5b, Nfkbiz, Mapkapk3, Sox4, Tap1, Nabp1, Zfp956, Traf3ip2, Cdkn2aip, Sri, Nfil3, Sat1, Tubb2b, Nampt, Sdc2, Pros1, Chsy1, Arrdc3, Mcl1, Ehd4, Dhx34, C5ar1, Slc3a2, Flna, Klf6, Klhl21, Btg3, Btg1, Ano6, Rab31, Sesn2, Ddah2, Mvp, Hif1a, Tnfrsf1a, Pnp, Gm49342, Pnp2, Tent4b, Trps1…	Galatro et al. 2017	DEGs with logFC<3 p<0.001 microglia < monocytes	Microglia	microglia	human	Galatro TF, Holtman IR, Lerario AM, et al. Transcriptomic analysis of purified human cortical microglia reveals age-associated changes. Nat Neurosci. 2017;20(8):1162. doi:10.1038/nn.4597
93	microglia > macrophages	0.027795	0.045062	2.46379	54592	300	517	7	Zfy1, Zfy2, Marchf3, Glis3, Srgap1, Nxn, Nfia	Galatro et al. 2017	DEGs with logFC>3 p<0.001 microglia > macrophages	Microglia	microglia	human	Galatro TF, Holtman IR, Lerario AM, et al. Transcriptomic analysis of purified human cortical microglia reveals age-associated changes. Nat Neurosci. 2017;20(8):1162. doi:10.1038/nn.4597
94	microglia > monocytes	1.58e-05	3.89e-05	4.46826	54569	294	540	13	Zfy1, Zfy2, Srgap1, Nxn, Intu, Apoc1, Apoe, Zfp78, Syt17, Hamp, Pltp, Hspb1, Mertk	Galatro et al. 2017	DEGs with logFC>3 p<0.001 microglia > monocytes	Microglia	microglia	human	Galatro TF, Holtman IR, Lerario AM, et al. Transcriptomic analysis of purified human cortical microglia reveals age-associated changes. Nat Neurosci. 2017;20(8):1162. doi:10.1038/nn.4597
95	Microglial Sensome	1.09e-05	2.74e-05	13.2086	55026	301	83	6	Cd14, C5ar1, Slc16a3, Fcgr2b, Fcgr3, Cxcl16	Hickman, et al., 2013	Direct RNA sequencing of microglia from young and aged mice, top 100 genes showing ligand and microbial recognition to sense changes in the environment	Microglia	microglia	mouse	Hickman SE, Kingery ND, Ohsumi TK, et al. The microglial sensome revealed by direct RNA sequencing. Nat Neurosci. 2013;16(12):1896-1905. doi:10.1038/nn.3554
96	Miller AD>Ctrl	1.19e-59	1.81e-58	55.1099	54929	260	180	47	Glis3, Cnn3, Slc44a3, Dse, C1ra, C1s1, C1rb, C1s2, Traf3ip2, Tubb6, Nupr1, Nfil3, Dpysl3, Tgfbr3, Mcl1, Klf6, Yap1, Palld, Tnfrsf1a, Tnfrsf11b, Stat3, Zfp36l1, Plscr4, Plod2, Slc9a9, Tgif1, Nt5c2, Bcl6, Tmem47, Msn, Emp1, Jun, Mgst1, Ramp1, Pbxip1, Slc7a2, Dhrs3, Pttg1ip, Pim1, S100a10, Emp3, Gem, Abca1, Sox9, Cebpb, Calcoco2, Stom	Miller et al., 2013	RNASeq genes higher in Alzheimer's Disease comparted to controls	Neuropsychiatric & Neurodevelopmental Disorders human brain	brain	human	Miller JA, Woltjer RL, Goodenbour JM, Horvath S, Geschwind DH. Genes and pathways underlying regional and cell type changes in Alzheimer’s disease. Genome Med. 2013;5(5):48. doi:10.1186/gm452
97	Missense	9.57e-08	2.93e-07	3.4425	53548	279	1561	28	Zfy1, Zfy2, Kank1, Zfp956, Nfil3, Dpysl3, Pros1, Chsy1, Ano6, Sesn2, Map2k3, Papola, Plod2, Ptprz1, Swap70, Sbf2, Cnot6, Fbxo30, Elk1, Atp2b4, P4ha2, Zfp78, Plekha4, Txnrd1, Abca1, Itgav, Rhpn2, Smg6	Iossifov, et al., 2014	Missense mutations associated with ASD	ASD genetics	blood	human	Iossifov I, O ’roak BJ, Sanders SJ, et al. The contribution of de novo coding mutations to autism spectrum disorder. Nature. 2014;000(515):216-221. doi:10.1038/nature13908
98	MS.GM<MS.WM	2.1e-19	1.02e-18	13.7138	54755	282	354	25	Nfkbiz, Nupr1, Nfil3, Slc3a2, Klf6, Ubtd1, Rab31, Ifrd1, Tnfrsf11b, Plod2, Timp2, Phlda1, Zbtb10, Msn, Apoc1, Apoe, Hgf, Vim, Gng12, Mgst1, Wdr1, Rragd, Gem, Cxcl16, Gna13	Poel et al. 2019	Microglia Human MS Grey Matter < MS White Matter	inflammation	microglia	human	Poel M van der, Ulas T, Mizee MR, et al. Transcriptional profiling of human microglia reveals grey–white matter heterogeneity and multiple sclerosis-associated changes. Nat Commun 2019 101. 2019;10(1):1-13. doi:10.1038/s41467-019-08976-7
99	MS.GM>CtrlGM	1.43e-06	3.84e-06	19.2476	55052	301	57	6	Arid5b, Tubb6, Sdc2, Tgif1, Mt1, Kcnn3	Poel et al. 2019	Microglia Human MS Grey Matter > Control Grey Matter	inflammation	microglia	human	Poel M van der, Ulas T, Mizee MR, et al. Transcriptional profiling of human microglia reveals grey–white matter heterogeneity and multiple sclerosis-associated changes. Nat Commun 2019 101. 2019;10(1):1-13. doi:10.1038/s41467-019-08976-7
100	MS.GM>MS.WM	0.0088624	0.015546	5.14679	54968	303	141	4	Cd14, Stab1, Mt1, Fhod1	Poel et al. 2019	Microglia Human MS Grey Matter > MS White Matter	inflammation	microglia	human	Poel M van der, Ulas T, Mizee MR, et al. Transcriptional profiling of human microglia reveals grey–white matter heterogeneity and multiple sclerosis-associated changes. Nat Commun 2019 101. 2019;10(1):1-13. doi:10.1038/s41467-019-08976-7
101	P0 Hdac1/2 KO MG > WT	7.58e-07	2.13e-06	7.3559	54832	296	277	11	Cnn3, Fas, Tubb6, Nxn, Tnfrsf11b, Fgfrl1, Emp1, Cdkn1a, Mxd1, Tnfrsf26, Tnfrsf22	Datta, et al., 2018	Differentially expressed genes with higher expression in Hdac1/2 KO MG compared to WT at Postnatal day 0; deletion embryonic	Microglia	microglia	mouse	Datta M, Staszewski O, Raschi E, et al. Histone Deacetylases 1 and 2 Regulate Microglia Function during Development, Homeostasis, and Neurodegeneration in a Context-Dependent Manner. Immunity. 2018;48(3):514-529.e6. doi:10.1016/j.immuni.2018.02.016
102	P14 Hdac1/2 KO MG < WT	0.030321	0.048787	7.68142	55062	305	47	2	Hspb1, Wscd1	Datta, et al., 2018	Differentially expressed genes with lower expression in Hdac1/2 KO MG compared to WT at Postnatal day 14; deletion embryonic	Microglia	microglia	mouse	Datta M, Staszewski O, Raschi E, et al. Histone Deacetylases 1 and 2 Regulate Microglia Function during Development, Homeostasis, and Neurodegeneration in a Context-Dependent Manner. Immunity. 2018;48(3):514-529.e6. doi:10.1016/j.immuni.2018.02.016
103	P14 Hdac1/2 KO MG > WT	3.17e-20	1.62e-19	6.69892	53801	264	1308	43	Lgals3, Cnn3, Dse, Fas, Mapkapk3, Tubb6, Scrg1, Nxn, Tgfbr3, C5ar1, Flna, Trps1, Tnfrsf11b, Plscr1, Dynlt1a, Phlda1, Dyrk3, Mylk, Apoc1, Apoe, Emp1, Hgf, Vim, Fpr1, Mgst1, Slc7a2, Chil1, Mpzl1, Bst2, Cdkn1a, Pim1, S100a10, Emp3, Ifi209, Ifi207, Ifi204, Ifi203, Ifi202b, Cxcl16, Pltp, Eya2, Stom, Thbs1	Datta, et al., 2018	Differentially expressed genes with higher expression in Hdac1/2 KO MG compared to WT at Postnatal day 14; deletion embryonic	Microglia	microglia	mouse	Datta M, Staszewski O, Raschi E, et al. Histone Deacetylases 1 and 2 Regulate Microglia Function during Development, Homeostasis, and Neurodegeneration in a Context-Dependent Manner. Immunity. 2018;48(3):514-529.e6. doi:10.1016/j.immuni.2018.02.016
104	P14 vs P60 female MG	1.55e-43	1.84e-42	8.27568	52557	219	2552	88	Lpin1, Tmed10, Klf11, Dnajb1, Dnajc3, Chpt1, Ifit2, Arid5b, Nfkbiz, Mapkapk3, Tubb6, Srgap1, Nfil3, Tubb2b, Gla, Nampt, Scrg1, Pros1, Chsy1, Intu, Tmem176a, Slc3a2, Ctsc, Ubtd1, Rab31, Sesn2, Ifrd1, Ddah2, Slc7a11, Pnp, Gm49342, Jmjd6, Ccng1, Map2k3, Stat3, Nfkb2, Carhsp1, Slc9a9, P4ha1, Bcl6, Timp2, Chrdl1, Aen, Ptprz1, Zbtb10, Swap70, Mapkapk2, Wwtr1, Mt1, Apoe, Emp1, Hgf, Jun, Vim, Canx, Rhoc,…	Hanamsagar et al., 2017	RNAseq differentially expressed genes P14 vs P60 female	Microglia Development	microglia	mouse	Hanamsagar R, Alter MD, Block CS, Sullivan H, Bolton JL, Bilbo SD. Generation of a microglial developmental index in mice and in humans reveals a sex difference in maturation and immune reactivity. Glia. 2017;65(9):1504-1520. doi:10.1002/glia.23176
105	P14 vs P60 male MG	3.48e-60	5.73e-59	9.17945	51462	186	3647	121	Ntsr2, Tmed10, Ifnar1, Lonrf3, Klf11, Dnajc3, Cryab, Slc44a3, Nqo1, Chpt1, Clu, Aff1, Tubb6, Nfil3, Tubb2b, Gla, Nampt, Scrg1, Sdc2, Chsy1, Arrdc3, Intu, Tgfbr3, Mcl1, Tmem176a, C5ar1, Slc3a2, Btg3, Ctsc, Yap1, Btg1, Ubtd1, Rab31, Sesn2, Ifrd1, Acaa2, Hif1a, Tnfrsf1a, Slc7a11, Slc16a9, Pnp, Gm49342, Pnp2, Tent4b, Jmjd6, Ccng1, Map2k3, Plscr1, Stat3, Nfkb2, Plscr2, Carhsp1, Plscr4, Mob3c, Tgif1, F…	Hanamsagar et al., 2017	RNAseq differentially expressed genes P14 vs P60 male	Microglia Development	microglia	mouse	Hanamsagar R, Alter MD, Block CS, Sullivan H, Bolton JL, Bilbo SD. Generation of a microglial developmental index in mice and in humans reveals a sex difference in maturation and immune reactivity. Glia. 2017;65(9):1504-1520. doi:10.1002/glia.23176
106	P4 vs P14 female MG	8.59e-38	7.07e-37	7.81776	52808	229	2301	78	Lpin1, Lonrf3, Cln5, Klf11, Dnajb1, Emx2, Arid5b, Srgap1, Nupr1, Sat1, Gla, Dpysl3, Arrdc3, Dhx34, Slc3a2, Flna, Klf6, Btg1, Ubtd1, Sesn2, Ifrd1, Hif1a, Pnp, Gm49342, Trps1, Map2k3, Stat3, Zfp36l1, Mob3c, Tgif1, P4ha1, Picalm, Bcl6, Nfib, Chrdl1, Ptprz1, Swap70, Sh3tc1, Mt1, Asap3, Fermt3, Rit1, Apoc1, Apoe, Hgf, Fbxo30, Jun, Rab20, Fpr1, Hmox1, Sh3glb1, Bag3, Fam107a, Ube2h, Slc7a2, Atp2b4, Fhod…	Hanamsagar et al., 2017	RNAseq differentially expressed genes P4 vs P14 female	Microglia Development	microglia	mouse	Hanamsagar R, Alter MD, Block CS, Sullivan H, Bolton JL, Bilbo SD. Generation of a microglial developmental index in mice and in humans reveals a sex difference in maturation and immune reactivity. Glia. 2017;65(9):1504-1520. doi:10.1002/glia.23176
107	P4 vs P14 male MG	2.04e-39	1.9e-38	7.52012	52439	222	2670	85	S1pr1, Lonrf3, Cln5, Parvg, Klf11, Emx2, Runx1, Cnn3, Nqo1, Cd14, Arid5b, Srgap1, Nupr1, Sat1, Gla, Arrdc3, Mcl1, Flna, Klf6, Yap1, Btg1, Ubtd1, Rab31, Sesn2, Ifrd1, Hif1a, Tnfrsf1a, Slc16a9, Pnp, Gm49342, Trps1, Jmjd6, Map2k3, Stat3, Zfp36l1, Mob3c, Tgif1, P4ha1, Picalm, Bcl6, Dynlt1a, Nfib, Chrdl1, Was, Ptprz1, Swap70, Sh3tc1, Asap3, Rit1, Apoc1, Apoe, Fbxo30, Jun, Fpr1, Hmox1, Sh3glb1, Pard3, …	Hanamsagar et al., 2017	RNAseq differentially expressed genes P4 vs P14 male	Microglia Development	microglia	mouse	Hanamsagar R, Alter MD, Block CS, Sullivan H, Bolton JL, Bilbo SD. Generation of a microglial developmental index in mice and in humans reveals a sex difference in maturation and immune reactivity. Glia. 2017;65(9):1504-1520. doi:10.1002/glia.23176
108	P4 vs P60 female MG	3.16e-43	3.56e-42	6.90526	51303	203	3806	104	Lpin1, Tmed10, Cln5, Dnajb1, Emx2, Runx1, Dnajc3, Cnn3, Chpt1, Ifit2, Mapkapk3, Tubb6, Srgap1, Nupr1, Nfil3, Sat1, Tubb2b, Dpysl3, Nampt, Scrg1, Pros1, Chsy1, Arrdc3, Tmem176a, Flna, Klf6, Ctsc, Palld, Ddah2, Slc7a11, Pnp, Gm49342, Pnp2, Trps1, Map2k3, Plscr2, Zfp36l1, Carhsp1, Plscr4, Lcp1, Plod2, Slc9a9, P4ha1, Picalm, Nfib, Chrdl1, Aen, Was, Phlda1, Ptprz1, Sh3tc1, Wwtr1, Cnot6, Asap3, Apoc1, …	Hanamsagar et al., 2017	RNAseq differentially expressed genes P4 vs P60 female	Microglia Development	microglia	mouse	Hanamsagar R, Alter MD, Block CS, Sullivan H, Bolton JL, Bilbo SD. Generation of a microglial developmental index in mice and in humans reveals a sex difference in maturation and immune reactivity. Glia. 2017;65(9):1504-1520. doi:10.1002/glia.23176
109	P4 vs P60 male MG	2.42e-33	1.92e-32	6.32528	52107	225	3002	82	Lpin1, Ifnar1, Klf11, Emx2, Dnajc3, Chpt1, Tubb6, Srgap1, Nupr1, Nfil3, Sat1, Tubb2b, Dpysl3, Nampt, Scrg1, Pros1, Chsy1, Arrdc3, Tmem176a, Flna, Ctsc, Slc7a11, Pnp, Gm49342, Pnp2, Map2k3, Nfkb2, Plscr2, Carhsp1, Plscr4, P4ha1, Lpp, Nfib, Chrdl1, Abhd3, Phlda1, Ptprz1, Mapkapk2, Wwtr1, Cnot6, Asap3, Apoe, Emp1, Hgf, Jun, Efnb1, Vim, Atp6v0e, Gng12, Fpr1, Rap1a, Ybx1, Wdr1, Fam107a, Kcnn3, Cbfb, S…	Hanamsagar et al., 2017	RNAseq differentially expressed genes P4 vs P60 male	Microglia Development	microglia	mouse	Hanamsagar R, Alter MD, Block CS, Sullivan H, Bolton JL, Bilbo SD. Generation of a microglial developmental index in mice and in humans reveals a sex difference in maturation and immune reactivity. Glia. 2017;65(9):1504-1520. doi:10.1002/glia.23176
110	P45 Hdac1/2 KO MG > WT	6.74e-07	1.92e-06	9.994	54943	298	166	9	Trps1, Wwtr1, Apoc1, Apoe, Mgst1, Slc7a2, Ifi207, Ifi203, Pltp	Datta, et al., 2018	Differentially expressed genes with higher expression in Hdac1/2 KO MG compared to WT at Postnatal day 45; deletion embryonic	Microglia	microglia	mouse	Datta M, Staszewski O, Raschi E, et al. Histone Deacetylases 1 and 2 Regulate Microglia Function during Development, Homeostasis, and Neurodegeneration in a Context-Dependent Manner. Immunity. 2018;48(3):514-529.e6. doi:10.1016/j.immuni.2018.02.016
111	P60 MG ABX>SPF	0.012013	0.020732	12.895	55081	305	28	2	Nfkbiz, Gem	Thion et al., 2018	genes with higher expression in antibiotic treated mice compared to specific pathogen free mice at P60	Microglia Development	microglia	mouse	Thion MS, Low D, Silvin A, et al. Microbiome Influences Prenatal and Adult Microglia in a Sex-Specific Manner. Cell. 2018. doi:10.1016/j.cell.2017.11.042
112	P60 MG Female GF>SPF	6.42e-07	1.86e-06	8.55548	54893	297	216	10	Arid5b, Nfkbiz, Sox4, Aff1, Gla, Arrdc3, Klf6, Jun, Cdkn1a, Spty2d1	Thion et al., 2018	genes with higher expression in female germ free mice compared to specific pathogen free mice at P60	Microglia Development	microglia	mouse	Thion MS, Low D, Silvin A, et al. Microbiome Influences Prenatal and Adult Microglia in a Sex-Specific Manner. Cell. 2018. doi:10.1016/j.cell.2017.11.042
113	P60 MG Female SPF>ABX	0.0065677	0.011712	18.0625	55089	305	20	2	Dnajb1, Cebpb	Thion et al., 2018	genes with higher expression in female specific pathogen free mice compared to antibiotic treated mice at P60	Microglia Development	microglia	mouse	Thion MS, Low D, Silvin A, et al. Microbiome Influences Prenatal and Adult Microglia in a Sex-Specific Manner. Cell. 2018. doi:10.1016/j.cell.2017.11.042
114	P60 MG Female SPF>GF	1.42e-11	5.53e-11	13.5976	54916	293	193	14	Ifit2, Ifrd1, Mob3c, Bcl6, Phlda1, Mapkapk2, Fbxo30, Hmox1, Rps19, Arid3a, Mxd1, Cxcl16, Hspb1, Thbs1	Thion et al., 2018	genes with higher expression in female specific pathogen free mice compared to germ free mice at P60	Microglia Development	microglia	mouse	Thion MS, Low D, Silvin A, et al. Microbiome Influences Prenatal and Adult Microglia in a Sex-Specific Manner. Cell. 2018. doi:10.1016/j.cell.2017.11.042
115	P60 MG GF Female>Male	1.83e-27	1.26e-26	20.3319	54817	277	292	30	Dnajb1, Runx1, Arid5b, Nfkbiz, Sox4, Aff1, Gla, Arrdc3, Mcl1, Klf6, Btg1, Ifrd1, Nfkb2, Zfp36l1, Tgif1, Bcl6, Mt1, Jun, Hmox1, Bag3, Irf1, Cdkn1a, Pim1, Mknk2, Gem, Spty2d1, Cxcl16, Hspb1, Cebpb, Thbs1	Thion et al., 2018	genes with higher expression in female compared to male germ free mice at P60	Microglia Development	microglia	mouse	Thion MS, Low D, Silvin A, et al. Microbiome Influences Prenatal and Adult Microglia in a Sex-Specific Manner. Cell. 2018. doi:10.1016/j.cell.2017.11.042
116	P60 MG Male ABX>SPF	0.031471	0.049521	7.52143	55061	305	48	2	Nfkbiz, Gem	Thion et al., 2018	genes with higher expression in male antibiotic treated mice compared to specific pathogen free mice at P60	Microglia Development	microglia	mouse	Thion MS, Low D, Silvin A, et al. Microbiome Influences Prenatal and Adult Microglia in a Sex-Specific Manner. Cell. 2018. doi:10.1016/j.cell.2017.11.042
117	P60 MG SPF Female>Male	4.82e-31	3.44e-30	22.0688	54810	274	299	33	Dnajb1, Ifit2, Nfkbiz, Sat1, Mcl1, Klf6, Btg1, Ifrd1, Mob3c, Tgif1, Picalm, Bcl6, Mapkapk2, Mt1, Samd8, Fbxo30, Jun, Rab20, Hmox1, Bag3, Irf1, Cdkn1a, Pim1, Arid3a, Mknk2, Txnrd1, Mxd1, Gem, Cxcl16, Gna13, Hspb1, Cebpb, Thbs1	Thion et al., 2018	genes with higher expression in female compared to male specific pathogen free mice at P60	Microglia Development	microglia	mouse	Thion MS, Low D, Silvin A, et al. Microbiome Influences Prenatal and Adult Microglia in a Sex-Specific Manner. Cell. 2018. doi:10.1016/j.cell.2017.11.042
118	P60 MvsF LPS	0.011049	0.019223	179.146	55108	306	1	1	Mxd1	Hanamsagar et al., 2017	RNAseq from adult (P60) male vs female mice 2hrs after LPS injection	Microglia	microglia	mouse	Hanamsagar R, Alter MD, Block CS, Sullivan H, Bolton JL, Bilbo SD. Generation of a microglial developmental index in mice and in humans reveals a sex difference in maturation and immune reactivity. Glia. 2017;65(9):1504-1520. doi:10.1002/glia.23176
119	Parikshak ASD>Ctrl	0	0	784.169	54835	62	274	245	Marchf3, Lpin1, Ntsr2, H2bc14, Tmed10, S1pr1, Ifnar1, Lgals3, Lonrf3, Glis3, Txlna, Xpo1, Parvg, Dnajb1, Sec61a1, Emx2, Usp42, Runx1, Dnajc3, Cnn3, Kcne4, Slc44a3, Nqo1, Dse, Chpt1, Cd14, Clu, Txnl4b, Fas, Arid5b, C1ra, Ptpn13, Nfkbiz, Mapkapk3, Ston2, C1rb, Nabp1, Aff1, Traf3ip2, Atoh8, Tubb6, Sri, Srgap1, Nupr1, Nfil3, Sat1, Tubb2b, Dpysl3, Sdc2, Pros1, Chsy1, Nxn, Arrdc3, Intu, Tgfbr3, Mcl1, T…	Parikshak et al., 2016	RNAseq genes with higher expression in ASD compared to controls	Neuropsychiatric & Neurodevelopmental Disorders human brain	brain	human	Parikshak NN, Swarup V, Belgard TG, et al. Genome-wide changes in lncRNA, splicing, and regional gene expression patterns in autism. Nature. 2016;540(7633):423-427. doi:10.1038/nature20612
120	PBS<LPSx4 post 6 months DEGs	0.00039524	0.00087197	5.54273	54878	300	231	7	Cln5, Nfkbiz, Ston2, Btg1, Stat3, Fbxo30, Gna13	Wendeln et al., 2018	PBS<LPSx4 6 month later whole brain DEGs	Microglia	microglia	mouse	Wendeln A-C, Degenhardt K, Kaurani L, et al. Innate immune memory in the brain shapes neurological disease hallmarks. Nature. 2018;556(7701):332-338. doi:10.1038/s41586-018-0023-4
121	PBS>LPSx1 post 6 months DEGs	0.012115	0.020741	4.68005	54954	303	155	4	Xpo1, Arrdc3, Tgif1, Dynlt1c	Wendeln et al., 2018	PBS>LPSx1 6 month later whole brain DEGs	Microglia	microglia	mouse	Wendeln A-C, Degenhardt K, Kaurani L, et al. Innate immune memory in the brain shapes neurological disease hallmarks. Nature. 2018;556(7701):332-338. doi:10.1038/s41586-018-0023-4
122	PLI>0.9	9.86e-22	5.41e-21	4.73049	52038	240	3071	67	Rbm14, Txlna, Xpo1, Sec61a1, Emx2, Usp42, Dnajc3, Arid5b, Nfkbiz, Cdkn2aip, Srgap1, Nfil3, Gla, Dpysl3, Nampt, Chsy1, Arrdc3, Mcl1, Slc3a2, Flna, Klf6, Yap1, Rdh10, Hif1a, Tnfrsf1a, Tent4b, Trps1, Tshz1, Papola, Stat3, Nfkb2, Nhs, Lcp1, Picalm, Bcl6, Nfib, Ube2i, Was, Ptprz1, Mapkapk2, Tgfb2, Wwtr1, Msn, Hgf, Fbxo30, Vim, Fermt2, Nadk2, Nfia, Mov10, Pard3, Rap1a, Ybx1, Wdr1, Ube2h, Cbfb, Rps19, G…	Lek, et al., 2016	Exome Aggregation Consortium	Neuropsychiatric & Neurodevelopmental Disorders human brain	blood	human	Lek M, Karczewski KJ, Minikel E V., et al. Analysis of protein-coding genetic variation in 60,706 humans. Nature. 2016;536(7616):285-291. doi:10.1038/nature19057
123	preminusMG cluster	0.013265	0.022352	2.65399	54559	299	550	8	Parvg, Tubb2b, Slc3a2, Ltbr, Apoe, Slc16a3, Abca1, Ube2l6	Matcovitch-Natan, et al., 2016	Gene cluster with higher expression in pre-microglia progenitors compared to other microglia developmental timepoints	Microglia Development	microglia	mouse	Matcovitch-Natan O, Winter DR, Giladi A, et al. Microglia development follows a stepwise program to regulate brain homeostasis. Science (80- ). 2016;8670. doi:10.1126/science.aad8670
124	PrimedMG Down	0.02292	0.03773	3.8359	54920	303	189	4	Dnajb1, Cdkn2aip, Was, Mertk	Holtman et al., 2015	Weighted Gene Co-expression Network meta-analysis multiple microglial RNAseq datasets	Microglia	microglia	mouse	Holtman IR, Raj DD, Miller JA, et al. Induction of a common microglia gene expression signature by aging and neurodegenerative conditions: a co-expression meta-analysis. Acta Neuropathol Commun. 2015;3(1):1-18. doi:10.1186/s40478-015-0203-5
125	PrimedMG UP	1.38e-13	5.66e-13	13.3486	54868	290	241	17	Lgals3, Ifit2, Tap1, Tubb6, Hif1a, Nfkb2, Bcl6, Mt1, Apoc1, Apoe, Atp6v0e, Cstb, Fcgr2b, Txnrd1, Ifi204, Cxcl16, Ube2l6	Holtman et al., 2015	Weighted Gene Co-expression Network meta-analysis multiple microglial RNAseq datasets	Microglia	microglia	mouse	Holtman IR, Raj DD, Miller JA, et al. Induction of a common microglia gene expression signature by aging and neurodegenerative conditions: a co-expression meta-analysis. Acta Neuropathol Commun. 2015;3(1):1-18. doi:10.1186/s40478-015-0203-5
126	PU 1 ChipSeq Targets	1.54e-50	2.06e-49	7.35143	50685	187	4424	120	Marchf3, Rbm14, Kank1, Tmed10, Xpo1, Parvg, Runx1, Dse, Fas, Arid5b, Nfkbiz, Ston2, Aff1, Tubb6, Nfil3, Gla, Nampt, Scrg1, Nxn, Tgfbr3, Mcl1, Ehd4, Dhx34, C5ar1, Slc3a2, Flna, Ctsc, Btg1, Ubtd1, Ano6, Rab31, Palld, Rdh10, Ifrd1, Tnfrsf1a, Slc7a11, Tent4b, Trps1, Map2k3, Papola, Stat3, Stab1, Plscr2, Carhsp1, Plscr4, Lcp1, Slc9a9, P4ha1, Nt5c2, Bcl6, Lpp, Sytl3, Timp2, Mapkapk2, Dyrk3, Ppp1r18, Sh…	Satoh, et al., 2014	ChIPseq target genes	Microglia	macrophage	mouse	Satoh J, Asahina N, Kitano S, Kino Y. A Comprehensive Profile of ChIP-Seq-Based PU.1/Spi1 Target Genes in Microglia. Gene Regul Syst Bio. 2014;8:127. doi:10.4137/GRSB.S19711
127	Ramified > Amoeboid MG	0.0041039	0.007571	3.01792	54563	298	546	9	Ntsr2, Btg3, Abhd3, Hsd3b7, Mt1, Fermt2, Mov10, Chil1, Dnali1	Parakalan et al. 2012	DEGs with higher expression in ramified vs. amoeboid microglia	Microglia	microglia	rat	Parakalan R, Jiang B, Nimmi B, et al. Transcriptome analysis of amoeboid and ramified microglia isolated from the corpus callosum of rat brain. BMC Neurosci 2012 131. 2012;13(1):1-20. doi:10.1186/1471-2202-13-64
128	Recovery EAE vs. CTRL spinal cord MG	1.08e-07	3.25e-07	12.5761	54977	298	132	9	Pros1, Stab1, Timp2, Sbf2, Apoe, Nfia, Pea15a, Abca1, Cxcl16	Krasemann, et al., 2018	DEGs in EAE vs. CTRL spinal cord microglia in recovery, nanostring array	Microglia	microglia spinal cord	mouse	Krasemann S, Madore C, Cialic R, et al. The TREM2-APOE pathway drives the transcriptional phenotype of dysfunctional microglia in neurodegenerative diseases. Immunity. 2017;47(3):566. doi:10.1016/J.IMMUNI.2017.08.008
129	Sal1delMG>Ctrl	2.88e-19	1.37e-18	14.5647	54790	283	319	24	Dse, Ifit2, Mapkapk3, Tap1, Nampt, Tmem176a, Trps1, Stab1, Bambi, Wwtr1, Apoc1, Hgf, Vim, Bst2, Cdkn1a, Ifi209, Ifi207, Ifi204, Ifi203, Abca1, Cxcl16, Pltp, Ube2l6, Stom	Buttgereit et al. 2016	Sal1delMG>Ctrl	Microglia	microglia	mouse	Buttgereit A, Lelios I, Yu X, et al. Sall1 is a transcriptional regulator defining microglia identity and function. Nat Immunol. 2016. doi:10.1038/ni.3585
130	SFARI Minimal	1.61e-06	4.27e-06	6.1004	54744	295	365	12	Zfy1, Zfy2, Kank1, Xpo1, Dpysl3, Sdc2, Slc9a9, Nfia, Ube2h, Syt17, Smg6, Thbs1	https://gene.sfari.org/	Currated database	ASD genetics	blood	human	https://gene.sfari.org/
131	State 1 GW 9 to -11 microglia, phagocytosis, activation and glycolysis	1.1e-08	3.62e-08	8.78365	54833	294	276	13	Txlna, Dnajc3, Sox4, Nabp1, Sat1, Arrdc3, Stat3, Wwtr1, Rit1, Ybx1, Colgalt1, Dhrs3, Abca1	Kracht et al. 2020	SC-RNAseq State 1 Gestational week 9 to -11 microglia, phagocytosis, activation and glycolysis	Microglia	microglia	human	Kracht L, Borggrewe M, Eskandar S, et al. Human fetal microglia acquire homeostatic immune-sensing properties early in development. Science (80- ). 2020;369(6503):530-537. doi:10.1126/science.aba5906
132	State 2 oxidative phosphorylation, cell cycle, and the immediate-early response	0.0024217	0.004546	12.073	55064	304	45	3	Cd14, Tubb2b, Apoc1	Kracht et al. 2020	SC-RNAseq State 2 oxidative phosphorylation, cell cycle, and the immediate-early response	Microglia	microglia	human	Kracht L, Borggrewe M, Eskandar S, et al. Human fetal microglia acquire homeostatic immune-sensing properties early in development. Science (80- ). 2020;369(6503):530-537. doi:10.1126/science.aba5906
133	State 6 oxidative phosphorylation, cell cycle, and the immediate-early response	0.0025691	0.0047808	11.8104	55063	304	46	3	Msn, Jun, Rps19	Kracht et al. 2020	SC-RNAseq State 6 oxidative phosphorylation, cell cycle, and the immediate-early response	Microglia	microglia	human	Kracht L, Borggrewe M, Eskandar S, et al. Human fetal microglia acquire homeostatic immune-sensing properties early in development. Science (80- ). 2020;369(6503):530-537. doi:10.1126/science.aba5906
134	Young<Old MG	7.31e-11	2.61e-10	8.76636	54743	290	366	17	Lgals3, Sec61a1, Sri, Carhsp1, Lpp, Apoe, Vim, Nadk2, Bst2, Cdkn1a, Pea15a, Ifi204, Ifi203, Cxcl16, Pltp, Wscd1, Ube2l6	Deczkowska et al. 2018	3 month MG < 22 month MG RNAseq	Microglia	microglia	mouse	Deczkowska A, Matcovitch-Natan O, Tsitsou-Kampeli A, et al. Mef2C restrains microglial inflammatory response and is lost in brain ageing in an IFN-I-dependent manner. Nat Commun. 2017;8(1):717. doi:10.1038/s41467-017-00769-0
135	Young>Old MG	0.0015537	0.0029954	4.35023	54815	300	294	7	Arrdc3, Ubtd1, Slc9a9, Zbtb10, Sh3tc1, Sbf2, Rhoc	Deczkowska et al. 2018	3 month MG > 22 month MG RNAseq	Microglia	microglia	mouse	Deczkowska A, Matcovitch-Natan O, Tsitsou-Kampeli A, et al. Mef2C restrains microglial inflammatory response and is lost in brain ageing in an IFN-I-dependent manner. Nat Commun. 2017;8(1):717. doi:10.1038/s41467-017-00769-0
136	YS cluster	1.55e-26	9.79e-26	18.7716	54793	277	316	30	Dse, Nabp1, Tubb6, Nupr1, Nampt, Nxn, Ehd4, Ctsc, Pnp, Gm49342, Ccng1, Stab1, Carhsp1, Dynlt1b, Mapkapk2, Vim, Atp6v0e, Gng12, Rhoc, Hmox1, Bst2, Cdkn1a, Rab13, Idh1, Cstb, Rab8b, S100a10, Ptbp3, Ifi204, Stom	Matcovitch-Natan, et al., 2016	Gene cluster with higher expression in Yolk Sac progenitors compared to other microglia developmental timepoints	Microglia Development	microglia	mouse	Matcovitch-Natan O, Winter DR, Giladi A, et al. Microglia development follows a stepwise program to regulate brain homeostasis. Science (80- ). 2016;8670. doi:10.1126/science.aad8670

## Sheet: Mouse ASD<CTRL Results
	listname	pvalue	FDR	OR	not_in_both_lists	in_userlist_only	in_database_only	in_both_lists	intersection_gene_symbol	source	description	groups	tissue	Species	full.source
1	adult MG cluster 1	0.00067508	0.0022226	3.96959	54702	337	368	9	Abtb1, Ptprs, St3gal5, Tsc2, Iffo1, Rtn1, Map1lc3a, Ttll3, Slc36a1	Matcovitch-Natan, et al., 2016	Gene cluster with higher expression in adult microglia compared to other microglia developmental timepoints	Microglia Development	microglia	mouse	Matcovitch-Natan O, Winter DR, Giladi A, et al. Microglia development follows a stepwise program to regulate brain homeostasis. Science (80- ). 2016;8670. doi:10.1126/science.aad8670
2	adult MG cluster 2	0.00020399	0.00071564	4.26055	54688	336	382	10	Nuak1, Asb13, Trim3, Map3k9, Slc22a17, Syt11, Rab6b, Scn1b, Garnl3, Tmx4	Matcovitch-Natan, et al., 2016	Gene cluster with higher expression in adult microglia compared to other microglia developmental timepoints	Microglia Development	microglia	mouse	Matcovitch-Natan O, Winter DR, Giladi A, et al. Microglia development follows a stepwise program to regulate brain homeostasis. Science (80- ). 2016;8670. doi:10.1126/science.aad8670
3	Amoeboid > Ramified MG	1.6509e-06	6.7941e-06	3.72204	54177	326	893	20	Ube2ql1, Prps1l3, Slc39a10, Rnmt, Snap91, Prep, Sae1, Ncald, Nell2, Rtn1, Eny2, Epb41l3, Prps1, Actr1a, Mapk8, Rab6b, Zfp9, G3bp2, Dync1i1, Ttl	Parakalan et al. 2012	DEGs with higher expression in amoeboid vs. ramified microglia	Microglia	microglia	rat	Parakalan R, Jiang B, Nimmi B, et al. Transcriptome analysis of amoeboid and ramified microglia isolated from the corpus callosum of rat brain. BMC Neurosci 2012 131. 2012;13(1):1-20. doi:10.1186/1471-2202-13-64
4	ASD cortex differentially spliced genes	1.0374e-21	9.2501e-21	8.6087	54292	308	778	38	Tbc1d7, Ckb, Copg1, Usp33, Nrxn3, Zfp365, Lrp8, C2cd5, Idh3a, Arl6, Tsc2, Dcun1d4, Iffo1, Rnf157, 6430548M08Rik, Klhl3, Map3k9, Gabarapl1, Gm49387, Hacl1, Ttc19, 2310061I04Rik, Ppp3ca, Cadps2, Mapk9, Slc22a17, Ilf3, Rmnd5b, Gmpr2, Chic1, Prepl, Eif5a2, Mfn1, Orc3, Bcas3, Ppia, Garnl3, Pafah1b1	Parikshak et al., 2016	Differentially spliced genes in ASD brain	Neuropsychiatric & Neurodevelopmental Disorders human brain	brain	human	Parikshak NN, Swarup V, Belgard TG, et al. Genome-wide changes in lncRNA, splicing, and regional gene expression patterns in autism. Nature. 2016;540(7633):423-427. doi:10.1038/nature20612
5	Candidate ID	8.3786e-09	4.7185e-08	5.55509	54500	327	570	19	Zfy1, Zfy2, Tbc1d7, Nuak1, Slc25a5, St3gal5, Aifm1, Iqsec1, Pex11b, Sv2b, Pqbp1, Slc4a8, Abcg4, Cacng2, Ngef, Fry, Unc80, Drd4, Ndufs3	Gilissen, et al., 2014	Candiate genes related to intellectual disability in humans	ASD genetics	blood	human	Gilissen C, Hehir-Kwa JY, Thung D, et al. Genome sequencing identifies major causes of severe intellectual disability. Nature. 2014;511(7509):344-347. doi:10.1038/nature13394
6	Chd8 brain targets	5.8143e-05	0.00021829	3.68536	54447	332	623	14	Dlat, Klhdc2, Anapc5, Mat2b, Ublcp1, Fus, Top2b, Map2k5, Ndufs1, Prepl, Vamp2, Agk, Txndc9, Ppia	Gompers, et al., 2017	Chd8 ChIPseq peaks mouse brain	ASD regulators	brain	mouse	Gompers AL, Su-Feher L, Ellegood J, et al. Germline Chd8 haploinsufficiency alters brain development in mouse. Nat Neurosci. 2017;20(8):1062-1073. doi:10.1038/nn.4592
7	Chd8 promoter targets	2.6302e-09	1.5635e-08	3.4594	53335	311	1735	35	Nuak1, Ap5b1, Xpo6, Dlat, Lrp8, Klhdc2, Ptprs, Ubqln2, Anapc5, Dcun1d4, Vdac3, Vti1b, Spg7, Atp1a1, Morn1, Rraga, Fus, Herc3, Rcor3, Nploc4, Lmo4, Ppp2r1a, Top2b, Map2k5, Atp1b1, Irgq, Ndufs1, Actr1b, Ddhd2, Agk, Uchl5, Snx17, Vps16, Pafah1b1, Dtd1	Cotney, et al., 2015	Chd8 ChIPseq peaks over promters in hNPCs/E17.5 mouse cortex	ASD regulators	NPC	mouse	Cotney J, Muhle RA, Sanders SJ, et al. The autism-associated chromatin modifier CHD8 regulates other autism risk genes during human neurodevelopment. Nat Commun. 2015;6:6404. doi:10.1038/ncomms7404
8	Chd8 targets human NPCs	6.6773e-30	7.5207e-29	4.54313	50311	242	4759	104	Tpgs2, Tbc1d7, Fibp, Dnm1l, Nuak1, Slc25a5, Samm50, Adss, Xpo6, Dlat, Mrpl37, Kcnh8, Scyl1, Psmd7, Usp33, Ppp2r5b, Sdha, Klhdc2, Mlst8, St3gal5, Afg3l2, Mri1, Elovl4, Usp5, Prrt1, Otub1, Arl6, Anapc5, Cops7a, Tsc2, Farsa, Dcun1d4, Sae1, Glmn, Ncald, Tmem160, Nell2, Get3, Mtmr2, Ap1ar, Stau2, Pex11b, Nova1, Mat2b, Telo2, Mettl22, Actr1a, Ublcp1, Pqbp1, Mfsd3, Trpc1, Cntnap1, Gabarapl1, Gm49387, Sp…	Sugathan, et al., 2014	CHD8 Chipseq peaks human iPSC NPCs	ASD regulators	NPC	human	Sugathan A, Biagioli M, Golzio C, et al. CHD8 regulates neurodevelopmental pathways associated with autism spectrum disorder in neural progenitors. Proc Natl Acad Sci. 2014;111(42):E4468-E4477. doi:10.1073/pnas.1405266111
9	Chd8del5+/- brain DE genes	0.00041638	0.0014144	3.59114	54571	335	499	11	C2cd5, Eny2, Map1lc3a, Nif3l1, Fus, Gmpr2, Yif1b, Cand2, Abcc8, Tmem169, Strbp	Gompers, et al., 2017	Chd85del+/- brain compared to WT differentially expressed genes	ASD regulators	brain	mouse	Gompers AL, Su-Feher L, Ellegood J, et al. Germline Chd8 haploinsufficiency alters brain development in mouse. Nat Neurosci. 2017;20(8):1062-1073. doi:10.1038/nn.4592
10	Cluster 6 Microglia anti-inflammatory responses	0.0014879	0.0046825	3.05277	54484	335	586	11	Zfy1, Zfy2, Ckb, Rnmt, Dctn2, Map1lc3a, Gabarapl1, Spg7, Ttll3, Garnl3, Pafah1b1	Olah et al., 2020	SCRNA-seq Cluster 6 Microglia anti-inflammatory responses	Microglia	microglia	human	Olah M, Menon V, Habib N, et al. Single cell RNA sequencing of human microglia uncovers a subset associated with Alzheimer’s disease. Nat Commun 2020 111. 2020;11(1):1-18. doi:10.1038/s41467-020-19737-2
11	Cluster 8 marker genes, GW 9-10; phagocytosis	0.0052808	0.015481	3.93266	54824	340	246	6	Copg1, Slc39a10, Ppp3ca, Atp1b1, Mfn1, Psmg3	Kracht et al. 2020	SC-RNAseq Cluster 8 marker genes, gestational week 9-10; phagocytosis	Microglia	microglia	human	Kracht L, Borggrewe M, Eskandar S, et al. Human fetal microglia acquire homeostatic immune-sensing properties early in development. Science (80- ). 2020;369(6503):530-537. doi:10.1126/science.aba5906
12	Cluster 9 Microglia cell cycle	4.9252e-08	2.5707e-07	3.75294	53903	320	1167	26	Tpgs2, Dnm1l, Slc25a5, Mrpl37, Rnmt, Aifm1, Nup210, Anapc5, Vdac3, Sae1, Tmem160, Oxr1, Stau2, Prpf19, Vti1b, Tubg1, Spg7, Parp6, Fus, Pak1, Topbp1, Slc29a1, Uchl5, Vps16, Ppia, Lpcat4	Olah et al., 2020	SCRNA-seq Cluster 9 Microglia cell cycle	Microglia	microglia	human	Olah M, Menon V, Habib N, et al. Single cell RNA sequencing of human microglia uncovers a subset associated with Alzheimer’s disease. Nat Commun 2020 111. 2020;11(1):1-18. doi:10.1038/s41467-020-19737-2
13	Ctrl<INFb MG	8.2979e-07	3.624e-06	7.28796	54823	335	247	11	Sdha, Them6, Cplx1, Atp1a1, 2310061I04Rik, Atg16l1, Mtmr7, Adora1, Fam219a, Trim37, Lcmt1	Deczkowska et al. 2018	young adult MG, 4wks treatment choroid plexus AAV-Ctrl<AAV-INFb RNAseq	Microglia	microglia	mouse	Deczkowska A, Matcovitch-Natan O, Tsitsou-Kampeli A, et al. Mef2C restrains microglial inflammatory response and is lost in brain ageing in an IFN-I-dependent manner. Nat Commun. 2017;8(1):717. doi:10.1038/s41467-017-00769-0
14	DAM < HOM MG	0.0058889	0.01703	2.84564	54558	337	512	9	Ckb, Dcun1d2, Rtn1, Scamp5, Ppp3ca, Atg16l1, Rmnd5b, Cep68, Pafah1b1	Keren-Shaul et al., 2017	DEGs with lower expression in DAM microglia vs. Homeostatic Micorglia	Microglia	microglia	mouse	Keren-Shaul H, Spinrad A, Weiner A, et al. A Unique Microglia Type Associated with Restricting Development of Alzheimer’s Disease. Cell. 2017;169(7):1276-1290.e17. doi:10.1016/j.cell.2017.05.018
15	DAMstage1 < DAMstage2 MG	6.7515e-16	5.1601e-15	3.42177	51270	276	3800	70	Magee1, Fibp, Nuak1, Dhcr24, Dlat, Mrpl37, Sra1, Slc39a10, Klhdc2, Mri1, Zbtb24, Rnmt, Usp5, Iqsec1, Anapc5, Cops7a, Ccdc9, Vdac3, Get3, Got1, Oxr1, Mtmr2, Itfg1, Rasgrf1, Actr1a, Spg7, Atp1a1, Parp6, Rraga, Mark4, Myg1, Pick1, Baiap2l2, Arhgef2, Ttc13, Pik3cb, Mapk9, Slc22a17, Atg4d, Atg16l1, Slc25a12, Ilf3, Lmo4, Rab6b, Gas7, Slc29a1, Yif1b, Zfp61, Adora1, Slc35b4, Klhdc3, Ddhd2, Ash2l, Agk, G3…	Keren-Shaul et al., 2017	DEGs with lower expression in DAM stage1 microglia vs. DAM stage2 micorglia	Microglia	microglia	mouse	Keren-Shaul H, Spinrad A, Weiner A, et al. A Unique Microglia Type Associated with Restricting Development of Alzheimer’s Disease. Cell. 2017;169(7):1276-1290.e17. doi:10.1016/j.cell.2017.05.018
16	DAMstage1 > DAMstage2 MG	7.8713e-11	5.2639e-10	4.68379	54015	317	1055	29	Slc25a5, Ckb, Farsb, Sdha, Ptprs, Auh, Tbrg1, Dctn2, Prep, Sae1, Tmem160, Iffo1, Rtn1, Telo2, Ppp3ca, Oxa1l, Syt11, Tomm20, Ttll3, Ppp2r1a, Pak1, Ndufs1, Prepl, Actr1b, Ndrg3, Atp5d, Atp6v1e1, Trim37, Tmx4	Keren-Shaul et al., 2017	DEGs with higher expression in DAM stage1 microglia vs. DAM stage2 micorglia	Microglia	microglia	mouse	Keren-Shaul H, Spinrad A, Weiner A, et al. A Unique Microglia Type Associated with Restricting Development of Alzheimer’s Disease. Cell. 2017;169(7):1276-1290.e17. doi:10.1016/j.cell.2017.05.018
17	Decrease expression with age	1.6199e-07	8.2538e-07	6.89411	54760	333	310	13	Zfy1, Zfy2, Ckb, Dhcr24, Get3, Mfsd6, Sema7a, Telo2, Morn1, Ipcef1, Eif5a2, Fam81a, Gpcpd1	Galatro et al. 2017	DEGs negatively associated with human age	Microglia	microglia	human	Galatro TF, Holtman IR, Lerario AM, et al. Transcriptomic analysis of purified human cortical microglia reveals age-associated changes. Nat Neurosci. 2017;20(8):1162. doi:10.1038/nn.4597
18	Dup15q<Ctrl	3.9217e-64	1.0491e-62	35.6044	54754	287	316	59	Ube2ql1, Ephb6, Camk4, Serpini1, Psmd7, Ccdc25, Elovl4, Zbtb24, Rnmt, Arl6, Ncald, Tmem160, Bex2, Bex1, Iffo1, Got1, Oxr1, Rnf157, Itfg1, Ap1ar, Pex11b, Rasgrf1, Mat2b, Sema7a, Gabra1, Slc4a8, Gabarapl1, Fgf12, Pvalb, Ngef, Nif3l1, Ftsj1, Mapk8, Mapk9, Atg16l1, Slc25a12, Rcan2, Chic1, Pak1, Topbp1, Gas7, Atp1b1, Eif5a2, Klhdc3, Ndrg3, Rgs4, Atp6v1e1, Diras1, Slc36a1, Syt13, Tmem169, Uchl5, Trim37…	Parikshak et al., 2016	RNAseq genes lower in Dup15q compared to Ctrl	Neuropsychiatric & Neurodevelopmental Disorders human brain	brain	human	Parikshak NN, Swarup V, Belgard TG, et al. Genome-wide changes in lncRNA, splicing, and regional gene expression patterns in autism. Nature. 2016;540(7633):423-427. doi:10.1038/nature20612
19	E18 vs P14 female MG	8.43e-61	2.0045e-59	6.75438	48250	177	6820	169	Magee1, Pnma3, Tbc1d7, Nuak1, Ube2ql1, Ephb6, Dhcr24, Serpini1, Sult4a1, Samm50, Xpo6, Fam131b, Mrpl37, Farsb, Hspa12a, Kcnh8, Cacna2d3, Shd, Sra1, Scyl1, Nt5dc1, Psmd7, Usp33, Spon2, Nrxn3, Edn3, Ppp2r5b, Dock3, Lrp8, Klhl22, Klhdc2, Mlst8, Map4k2, Ptprs, St3gal5, Mri1, Pcsk1, Usp5, Otub1, Fbxw7, Nup210, Anapc5, Rab3b, Slc45a1, Armcx2, Asb13, Ociad2, Farsa, Tceal6, Tbrg1, Dctn2, Vdac3, Mrap2, Sa…	Hanamsagar et al., 2017	RNAseq differentially expressed genes E18 vs P14 female	Microglia Development	microglia	mouse	Hanamsagar R, Alter MD, Block CS, Sullivan H, Bolton JL, Bilbo SD. Generation of a microglial developmental index in mice and in humans reveals a sex difference in maturation and immune reactivity. Glia. 2017;65(9):1504-1520. doi:10.1002/glia.23176
20	E18 vs P14 male MG	1.0297e-66	3.6726e-65	7.52264	48868	177	6202	169	Magee1, Pnma3, Tbc1d7, Nuak1, Ube2ql1, Ephb6, Camk4, Dhcr24, Serpini1, Sult4a1, Samm50, Fam131b, Farsb, Hspa12a, Kcnh8, Cacna2d3, Shd, Scyl1, Nt5dc1, Psmd7, Usp33, Spon2, Surf2, Nrxn3, Ppp2r5b, Dock3, Lrp8, Klhl22, Klhdc2, Mlst8, Map4k2, Ptprs, St3gal5, Ubqln2, Elovl4, Zbtb24, Pcsk1, Usp5, Prrt1, Otub1, Nup210, Anapc5, Rab3b, Slc45a1, Armcx2, Ociad2, Farsa, Tceal6, Tbrg1, Snap91, Dctn2, Vdac3, Sa…	Hanamsagar et al., 2017	RNAseq differentially expressed genes E18 vs P14 male	Microglia Development	microglia	mouse	Hanamsagar R, Alter MD, Block CS, Sullivan H, Bolton JL, Bilbo SD. Generation of a microglial developmental index in mice and in humans reveals a sex difference in maturation and immune reactivity. Glia. 2017;65(9):1504-1520. doi:10.1002/glia.23176
21	E18 vs P4 female MG	2.1885e-31	3.3453e-30	5.33388	51665	256	3405	90	Magee1, Pnma3, Ube2ql1, Ephb6, Serpini1, Sult4a1, Fam131b, Hspa12a, Shd, Sra1, Nt5dc1, Nrxn3, Ppp2r5b, Klhl22, Klhdc2, Map4k2, Ptprs, Pcsk1, Otub1, Anapc5, Rab3b, Slc45a1, Dctn2, Vdac3, Bex2, Nell2, Get3, Bex1, Iffo1, Asphd1, Rtn1, Chga, Eps15, Sez6l2, Oxr1, Rnf157, Itfg1, Stau2, Prpf19, Nmral1, Fam174b, Cplx1, Ubl7, Prps1, Amn1, Gabra1, Vti1b, Mettl22, Actr1a, Map1lc3a, Gabarapl1, Abcg4, Cacng2,…	Hanamsagar et al., 2017	RNAseq differentially expressed genes E18 vs P4 female	Microglia Development	microglia	mouse	Hanamsagar R, Alter MD, Block CS, Sullivan H, Bolton JL, Bilbo SD. Generation of a microglial developmental index in mice and in humans reveals a sex difference in maturation and immune reactivity. Glia. 2017;65(9):1504-1520. doi:10.1002/glia.23176
22	E18 vs P4 male MG	3.5342e-31	5.0421e-30	5.68939	52176	263	2894	83	Magee1, Pnma3, Ube2ql1, Ephb6, Serpini1, Sult4a1, Fam131b, Hspa12a, Kcnh8, Shd, Nt5dc1, Psmd7, Nrxn3, Ppp2r5b, Klhl22, Klhdc2, Ptprs, Ubqln2, Usp5, Anapc5, Rab3b, Slc45a1, Tceal6, Dctn2, Tmem160, Bex2, Nell2, Bex1, Asphd1, Rtn1, Chga, Eps15, Sez6l2, Oxr1, Mtmr2, Rnf157, Ap1ar, Stau2, Prpf19, Fam174b, Cplx1, Ubl7, Telo2, Actr1a, Map3k9, Pqbp1, Map1lc3a, Slc4a8, Gabarapl1, Abcg4, Parp6, Nif3l1, Ndu…	Hanamsagar et al., 2017	RNAseq differentially expressed genes E18 vs P4 male	Microglia Development	microglia	mouse	Hanamsagar R, Alter MD, Block CS, Sullivan H, Bolton JL, Bilbo SD. Generation of a microglial developmental index in mice and in humans reveals a sex difference in maturation and immune reactivity. Glia. 2017;65(9):1504-1520. doi:10.1002/glia.23176
23	E18 vs P60 female MG	3.7575e-64	1.0491e-62	7.00555	47980	170	7090	176	Magee1, Pnma3, Tbc1d7, Nuak1, Slc25a5, Ube2ql1, Ephb6, Dhcr24, Serpini1, Prps1l3, Sult4a1, Fam131b, Mrpl37, Kcnh8, Cacna2d3, Shd, Sra1, Nt5dc1, Psmd7, Usp33, Spon2, Nrxn3, Edn3, Dcun1d2, Ppp2r5b, Dock3, Lrp8, Klhl22, Klhdc2, Mlst8, Map4k2, Ptprs, St3gal5, Cidea, Afg3l2, Mri1, Elovl4, Zbtb24, Pcsk1, Usp5, Otub1, Nup210, Anapc5, Rab3b, Slc45a1, Armcx2, Asb13, Farsa, Tceal6, Tbrg1, Snap91, Dctn2, Vd…	Hanamsagar et al., 2017	RNAseq differentially expressed genes E18 vs P60 female	Microglia Development	microglia	mouse	Hanamsagar R, Alter MD, Block CS, Sullivan H, Bolton JL, Bilbo SD. Generation of a microglial developmental index in mice and in humans reveals a sex difference in maturation and immune reactivity. Glia. 2017;65(9):1504-1520. doi:10.1002/glia.23176
24	E18 vs P60 male MG	3.7009e-53	7.9199e-52	6.41361	49442	200	5628	146	Magee1, Pnma3, Tbc1d7, Nuak1, Ube2ql1, Ephb6, Dhcr24, Serpini1, Prps1l3, Sult4a1, Fam131b, Kcnh8, Cacna2d3, Shd, Nt5dc1, Psmd7, Usp33, Spon2, Nrxn3, Dcun1d2, Ppp2r5b, Sdha, Dock3, Lrp8, Klhl22, Klhdc2, Mlst8, Ptprs, St3gal5, Cidea, Ubqln2, Idh3a, Auh, Zbtb24, Aifm1, Pcsk1, Usp5, Otub1, Nup210, Anapc5, Rab3b, Slc45a1, Armcx2, Asb13, Farsa, Tceal6, Tbrg1, Dctn2, Mrap2, Sae1, Bex2, Nell2, Bex1, Iffo…	Hanamsagar et al., 2017	RNAseq differentially expressed genes E18 vs P60 male	Microglia Development	microglia	mouse	Hanamsagar R, Alter MD, Block CS, Sullivan H, Bolton JL, Bilbo SD. Generation of a microglial developmental index in mice and in humans reveals a sex difference in maturation and immune reactivity. Glia. 2017;65(9):1504-1520. doi:10.1002/glia.23176
25	E18.5 MG Male SPF>GF	0.0012474	0.0039842	2.41829	53918	329	1152	17	Scyl1, Slc39a10, Ppp2r5b, Sdha, Klhl22, Sae1, Eps15, Oxr1, Epb41l3, Vti1b, Oxa1l, Gmpr2, Gas7, Klhdc3, Atp5d, Dctn1, Cep68	Thion et al., 2018	genes with higher expression in male specific pathogen free mice compared to germ free mice at E18.5	Microglia Development	microglia	mouse	Thion MS, Low D, Silvin A, et al. Microbiome Influences Prenatal and Adult Microglia in a Sex-Specific Manner. Cell. 2018. doi:10.1016/j.cell.2017.11.042
26	earlyminusMG cluster	1.8103e-10	1.174e-09	4.37713	53901	316	1169	30	Tpgs2, Slc25a5, Samm50, Mrpl37, Sra1, Psmd7, Sdha, Idh3a, Nup210, Prep, Vdac3, Sae1, Get3, Prpf19, Prps1, Vti1b, Tubg1, Suv39h1, Ddx1, Polr2c, Tomm20, Topbp1, Ndufs1, Atp5d, Mrps9, Uchl5, Pes1, Psmg3, Mrps26, Dtd1	Matcovitch-Natan, et al., 2016	Gene cluster with higher expression in early progenitors compared to other microglia developmental timepoints	Microglia Development	microglia	mouse	Matcovitch-Natan O, Winter DR, Giladi A, et al. Microglia development follows a stepwise program to regulate brain homeostasis. Science (80- ). 2016;8670. doi:10.1126/science.aad8670
27	FMRP target genes	1.1192e-26	1.1405e-25	10.7822	54392	305	678	41	Ckb, Xpo6, Nrxn3, Zfp365, Ppp2r5b, Dock3, Lrp8, Klhl22, Ptprs, Ubqln2, Usp5, Tsc2, Trim3, Snap91, Rtn1, Sez6l2, Oxr1, Ptprd, Rasgrf1, Cplx1, Sv2b, Slc4a8, Atp1a1, Ppp3ca, Ngef, Fry, Cpt1c, Arhgef2, Slc22a17, Ppp2r1a, Gas7, Atp1b1, Slc6a17, Vamp2, Celsr2, Iqsec3, Dctn1, Nomo1, Trim37, Adcy1, Garnl3	Darnell, et al., 2011	FMRP HITS-CLIP targets P11-25 male mouse brain	ASD regulators	brain	mouse	Darnell JC, Van Driesche SJ, Zhang C, et al. FMRP stalls ribosomal translocation on mRNAs linked to synaptic function and autism. Cell. 2011;146(2):247-261. doi:10.1016/j.cell.2011.06.013
28	Gandal AAD<Ctrl	0.0031732	0.0095643	3.42441	54692	338	378	8	Zfy1, Zfy2, Slc25a5, Dnajc18, Edn3, Mat2b, Zfp61, Mrps9	Gandal, et al., 2018	RNAseq genes lower in Alcohol Abuse compared to controls	Neuropsychiatric & Neurodevelopmental Disorders human brain	brain	human	Gandal MJ, Haney J, Parikshak N, Leppa V, Horvath S, Geschwind DH. Shared molecular neuropathology across major psychiatric disorders parallels polygenic overlap. Science (80- ). 2018;693(February):693-697. doi:10.1101/040022
29	Gandal AAD>Ctrl	2.1344e-09	1.305e-08	6.93785	54663	329	407	17	Ephb6, Copg1, Xpo6, Farsb, Ppp2r5b, Eno2, Otub1, Tsc2, 6430548M08Rik, Cntnap1, Ogdhl, Mib2, Nploc4, Ppp2r1a, Gas7, Hid1, Cend1	Gandal, et al., 2018	RNAseq genes higher in Alcohol Abuse compared to controls	Neuropsychiatric & Neurodevelopmental Disorders human brain	brain	human	Gandal MJ, Haney J, Parikshak N, Leppa V, Horvath S, Geschwind DH. Shared molecular neuropathology across major psychiatric disorders parallels polygenic overlap. Science (80- ). 2018;693(February):693-697. doi:10.1101/040022
30	Gandal ASD<Ctrl	0	0	575.956	54045	29	1025	317	Zfy1, Zfy2, Peli3, Magee1, Tpgs2, Pnma3, Tbc1d7, Fibp, Dnm1l, Nuak1, Ap5b1, Pcyox1l, Slc25a5, Ckb, Ephb6, Camk4, Dhcr24, Serpini1, Prps1l3, Copg1, Sult4a1, Samm50, Adss, Xpo6, Fam131b, Dlat, Mrpl37, Farsb, Hspa12a, Kcnh8, Cacna2d3, Dnajc18, Shd, Abtb1, Gpld1, Sra1, Scyl1, Nt5dc1, Psmd7, Tex264, Usp33, Spon2, Ccdc25, Surf2, Nrxn3, Edn3, Zfp365, Dcun1d2, Ppp2r5b, Dock3, Lrp8, Pcdha1, Klhl22, Klhdc2…	Gandal, et al., 2018	RNASeq genes lower in ASD comparted to controls	Neuropsychiatric & Neurodevelopmental Disorders human brain	brain	human	Gandal MJ, Haney J, Parikshak N, Leppa V, Horvath S, Geschwind DH. Shared molecular neuropathology across major psychiatric disorders parallels polygenic overlap. Science (80- ). 2018;693(February):693-697. doi:10.1101/040022
31	Gandal BD<Ctrl	2.1244e-17	1.7485e-16	15.1398	54836	325	234	21	Dnm1l, Adss, Spon2, Mlst8, Fbxw7, Asphd1, Scamp5, Rasgrf1, Ppef1, Gabarapl1, Pvalb, Kcns3, Rmnd5b, Lmo4, Cabp1, Ndrg3, Rgs4, Atp5d, Uros, Ppia, Ndufs3	Gandal, et al., 2018	RNASeq genes lower in Biopolar Disorder comparted to controls	Neuropsychiatric & Neurodevelopmental Disorders human brain	brain	human	Gandal MJ, Haney J, Parikshak N, Leppa V, Horvath S, Geschwind DH. Shared molecular neuropathology across major psychiatric disorders parallels polygenic overlap. Science (80- ). 2018;693(February):693-697. doi:10.1101/040022
32	Gandal IBD<Ctrl	7.8243e-35	1.3953e-33	5.20471	50762	240	4308	106	Zfy1, Zfy2, Tbc1d7, Fibp, Dnm1l, Ap5b1, Slc25a5, Ckb, Samm50, Dlat, Mrpl37, Shd, Sra1, Nt5dc1, Tex264, Surf2, Edn3, Sdha, Klhdc2, C2cd5, Cidea, Afg3l2, Idh3a, Auh, Aifm1, Otub1, Tsc2, Them6, Asb13, Trim3, Dcun1d4, Dctn2, Vdac3, Tmem160, Bex2, Bex1, Chga, Tmem177, Got1, Oxr1, Mtmr2, Rnf157, Ap1ar, 6430548M08Rik, Pex11b, Ptprd, Epb41l3, Ubl7, Vti1b, Telo2, Pqbp1, Mfsd3, Map1lc3a, Kbtbd7, Spg7, Atp1…	Gandal, et al., 2018	RNASeq genes lower in Irritable Bowel Disease comparted to controls	Neuropsychiatric & Neurodevelopmental Disorders human brain	brain	human	Gandal MJ, Haney J, Parikshak N, Leppa V, Horvath S, Geschwind DH. Shared molecular neuropathology across major psychiatric disorders parallels polygenic overlap. Science (80- ). 2018;693(February):693-697. doi:10.1101/040022
33	Gandal IBD>Ctrl	1.5667e-30	1.9722e-29	4.84076	50914	248	4156	98	Zfy1, Zfy2, Magee1, Pnma3, Nuak1, Ephb6, Serpini1, Prps1l3, Copg1, Cacna2d3, Dnajc18, Abtb1, Gpld1, Scyl1, Spon2, Ppp2r5b, Lrp8, Klhl22, Map4k2, St3gal5, Ubqln2, Elovl4, Eno2, Pcsk1, Iqsec1, Fbxw7, Nup210, Arl6, Cops7a, Rab3b, Armcx2, Tceal6, Snap91, Ccdc9, Mrap2, Sae1, Glmn, Ncald, Tceal5, Tceal7, Iffo1, Rtn1, Tceal3, Vamp1, Vamp1, Gsdme, Mfsd6, Fam174b, Cplx1, Prps1, Sema7a, Amn1, Ublcp1, Klhl3…	Gandal, et al., 2018	RNASeq genes higher in Irritable Bowel Disease comparted to controls	Neuropsychiatric & Neurodevelopmental Disorders human brain	brain	human	Gandal MJ, Haney J, Parikshak N, Leppa V, Horvath S, Geschwind DH. Shared molecular neuropathology across major psychiatric disorders parallels polygenic overlap. Science (80- ). 2018;693(February):693-697. doi:10.1101/040022
34	Gandal MDD<Ctrl	8.0833e-06	3.2034e-05	10.608	54963	339	107	7	Edn3, Syt12, Ubl7, Atg4d, Pwp2, Uros, Fbln7	Gandal, et al., 2018	RNASeq genes lower in Major Depressive Disorder comparted to controls	Neuropsychiatric & Neurodevelopmental Disorders human brain	brain	human	Gandal MJ, Haney J, Parikshak N, Leppa V, Horvath S, Geschwind DH. Shared molecular neuropathology across major psychiatric disorders parallels polygenic overlap. Science (80- ). 2018;693(February):693-697. doi:10.1101/040022
35	Gandal SCZ<Ctrl	6.3957e-98	2.7374e-96	24.024	54009	235	1061	111	Bmerb1, Pnma3, Fibp, Dnm1l, Nuak1, Slc25a5, Ckb, Ephb6, Serpini1, Prps1l3, Sult4a1, Samm50, Fam131b, Sra1, Psmd7, Spon2, Ccdc25, Surf2, Edn3, Dcun1d2, Ppp2r5b, Klhdc2, Mlst8, Map4k2, Ptprs, Idh3a, Rnmt, Usp5, Otub1, Fbxw7, Cops7a, Tsc2, Armcx2, Syt12, Asb13, Trim3, Farsa, Dctn2, Sae1, Glmn, Tmem160, Bex2, Get3, Bex1, Asphd1, Chga, Got1, Itfg1, Scamp5, Stau2, Nova1, Rasgrf1, Ppef1, Prps1, Sema7a, …	Gandal, et al., 2018	RNASeq genes lower in Schizophrenia comparted to controls	Neuropsychiatric & Neurodevelopmental Disorders human brain	brain	human	Gandal MJ, Haney J, Parikshak N, Leppa V, Horvath S, Geschwind DH. Shared molecular neuropathology across major psychiatric disorders parallels polygenic overlap. Science (80- ). 2018;693(February):693-697. doi:10.1101/040022
36	geneModules ASD	7.7618e-113	4.1526e-111	21.1021	53332	205	1738	141	Bmerb1, Peli3, Magee1, Tpgs2, Dnm1l, Nuak1, Ube2ql1, Ephb6, Camk4, Serpini1, Sult4a1, Adss, Dlat, Hspa12a, Cacna2d3, Dnajc18, Shd, Abtb1, Gpld1, Usp33, Ccdc25, Nrxn3, Zfp365, Slc39a10, Ppp2r5b, Smim43, Dock3, Lrp8, Map4k2, Elovl4, Idh3a, Eno2, Auh, Rnmt, Pcsk1, Iqsec1, Fbxw7, Arl6, Syt12, Tbrg1, Dcun1d4, Snap91, Prep, Mrap2, Ncald, Nell2, Tceal7, Iffo1, Rtn1, Chga, Eps15, Vamp1, Vamp1, Got1, Oxr1…	Gandal, et al., 2018	WGCNA gene expression modules ASD gene enriched	Neuropsychiatric & Neurodevelopmental Disorders human brain	brain	human	Gandal MJ, Haney J, Parikshak N, Leppa V, Horvath S, Geschwind DH. Shared molecular neuropathology across major psychiatric disorders parallels polygenic overlap. Science (80- ). 2018;693(February):693-697. doi:10.1101/040022
37	geneModules ASD & BD	1.0164e-31	1.6732e-30	9.54236	54023	292	1047	54	Fibp, Pcyox1l, Prps1l3, Fam131b, Psmd7, Sdha, Klhdc2, St3gal5, Afg3l2, Mri1, Aifm1, Usp5, Cops7a, Trim3, Farsa, Dctn2, Vdac3, Sae1, Bex2, Bex1, Tmem177, Eny2, Nmral1, Prps1, Actr1a, Suv39h1, Ttc19, Spryd3, Nif3l1, Ndufv1, Pick1, Gm49486, Ddx1, Polr2c, Ttc13, Rcor3, Rmnd5b, Gmpr2, Ttll3, Cand2, Actr1b, Slc35b4, Klhdc3, Ndrg3, Wdr54, Dctn1, Plbd2, Mrps9, Snx17, , Vps16, Garnl3, Cep68, Dtd1	Gandal, et al., 2018	WGCNA gene expression modules ASD & BD gene enriched	Neuropsychiatric & Neurodevelopmental Disorders human brain	brain	human	Gandal MJ, Haney J, Parikshak N, Leppa V, Horvath S, Geschwind DH. Shared molecular neuropathology across major psychiatric disorders parallels polygenic overlap. Science (80- ). 2018;693(February):693-697. doi:10.1101/040022
38	geneModules ASD & SCZ	2.6712e-08	1.4291e-07	2.50263	51358	293	3712	53	Zfy1, Zfy2, Pnma3, Pex5l, Dhcr24, Xpo6, Kcnh8, Nt5dc1, Tex264, Klhl22, C2cd5, Ptprs, Cidea, Zbtb24, Anapc5, Lgi3, Glmn, Mtmr2, Mfsd6, Ptprd, Rasgrf1, Amn1, Trpc1, Galnt6, Morn1, Rraga, Cpt1c, Arhgef2, Grid1, Herc3, Syt11, Larp6, Tarbp1, Topbp1, Yif1b, Pus7, Adora1, Zfp9, Pwp2, Mfn1, Mfsd12, Abcc8, Ica1, Fam219a, Rasal1, Bcas3, Uros, Ttl, Nipa1, Psmg3, Hid1, Ppia, Gpcpd1	Gandal, et al., 2018	WGCNA gene expression modules ASD & SCZ gene enriched	Neuropsychiatric & Neurodevelopmental Disorders human brain	brain	human	Gandal MJ, Haney J, Parikshak N, Leppa V, Horvath S, Geschwind DH. Shared molecular neuropathology across major psychiatric disorders parallels polygenic overlap. Science (80- ). 2018;693(February):693-697. doi:10.1101/040022
39	geneModules not significant	0.0024275	0.0074212	2.86026	54445	335	625	11	Zfy1, Zfy2, Armcx2, Tceal6, Tceal5, Tceal3, Spg7, Atg16l1, Top2b, Traf3ip1, Mrps26	Gandal, et al., 2018	WGCNA gene expression modules no enrichment	Neuropsychiatric & Neurodevelopmental Disorders human brain	brain	human	Gandal MJ, Haney J, Parikshak N, Leppa V, Horvath S, Geschwind DH. Shared molecular neuropathology across major psychiatric disorders parallels polygenic overlap. Science (80- ). 2018;693(February):693-697. doi:10.1101/040022
40	geneModules SCZ & BD	8.2927e-13	6.1194e-12	5.94243	54266	318	804	28	Copg1, Farsb, Ubqln2, Prrt1, Otub1, Rab3b, Tsc2, Sez6l2, Nova1, Prpf19, Mat2b, Ppef1, Ublcp1, Tubg1, Atp1a1, 2310061I04Rik, Mark4, Oxa1l, Fus, Pik3cb, Slc22a17, Ppp2r1a, Kifap3, Map2k5, Vamp2, Ash2l, Henmt1, Lcmt1	Gandal, et al., 2018	WGCNA gene expression modules SCZ & BD gene enriched	Neuropsychiatric & Neurodevelopmental Disorders human brain	brain	human	Gandal MJ, Haney J, Parikshak N, Leppa V, Horvath S, Geschwind DH. Shared molecular neuropathology across major psychiatric disorders parallels polygenic overlap. Science (80- ). 2018;693(February):693-697. doi:10.1101/040022
41	Gupta ASD<Ctrl	5.2176e-211	3.7219e-209	72.4516	54346	176	724	170	Zfy1, Zfy2, Bmerb1, Magee1, Tpgs2, Ap5b1, Pcyox1l, Slc25a5, Pex5l, Ube2ql1, Ckb, Ephb6, Serpini1, Xpo6, Farsb, Hspa12a, Shd, Sra1, Scyl1, Tex264, Spon2, Ccdc25, Surf2, Nrxn3, Slc39a10, Smim43, Sdha, Klhl22, Mlst8, Ptprs, St3gal5, Cidea, Mri1, Ubqln2, Elovl4, Idh3a, Auh, Aifm1, Pcsk1, Usp5, Iqsec1, Prrt1, Nup210, Arl6, Anapc5, Rab3b, Tsc2, Them6, Armcx2, Ociad2, Farsa, Tceal6, Snap91, Ccdc9, Mrap2…	Gupta, et al., 2014	RNASeq genes lower in ASD comparted to controls	Neuropsychiatric & Neurodevelopmental Disorders human brain	brain	human	Gupta S, Ellis SE, Ashar FN, et al. Transcriptome analysis reveals dysregulation of innate immune response genes and neuronal activity-dependent genes in autism. Nat Commun. 2014;5:5748. doi:10.1038/ncomms6748
42	ID genes	8.511e-10	5.3569e-09	5.73972	54457	325	613	21	Tbc1d7, Dhcr24, Prps1l3, Sdha, St3gal5, Elovl4, Auh, Aifm1, Arl6, Tsc2, Pex11b, Prps1, Pqbp1, Tubg1, Fry, Ndufv1, Ftsj1, Ndufs1, Ddhd2, Pafah1b1, Ndufs3	Kochinke et al., 2016	SysID currated database of ID genes	ASD genetics	blood	human	Kochinke K, Zweier C, Nijhof B, et al. Systematic Phenomics Analysis Deconvolutes Genes Mutated in Intellectual Disability into Biologically Coherent Modules. Am J Hum Genet. 2016;98(1):149-164. doi:10.1016/j.ajhg.2015.11.024
43	Known ID	9.0793e-07	3.8859e-06	5.03633	54579	331	491	15	Dhcr24, Prps1l3, Sdha, Elovl4, Auh, Tsc2, Mtmr2, Prps1, Gabra1, Spg7, Ndufv1, Ftsj1, Ndufs1, Ddhd2, Pafah1b1	Gilissen, et al., 2014	Known genes related to intellectual disability in humans	ASD genetics	blood	human	Gilissen C, Hehir-Kwa JY, Thung D, et al. Genome sequencing identifies major causes of severe intellectual disability. Nature. 2014;511(7509):344-347. doi:10.1038/nature13394
44	LPS < PBS MG	0.0066089	0.018857	4.42198	54888	341	182	5	Nuak1, Ckb, Rtn1, Rab6b, Pak1	Krasemann, et al., 2018	lower expression in microglia 16hrs after injection of 100ng LPS	Microglia	microglia	mouse	Krasemann S, Madore C, Cialic R, et al. The TREM2-APOE pathway drives the transcriptional phenotype of dysfunctional microglia in neurodegenerative diseases. Immunity. 2017;47(3):566. doi:10.1016/J.IMMUNI.2017.08.008
45	LPS<Ctrl acute	1.3328e-24	1.2401e-23	5.92768	53188	286	1882	60	Magee1, Nuak1, Ckb, Hspa12a, Abtb1, Nt5dc1, Tex264, Usp33, Dcun1d2, Klhl22, Klhdc2, Ptprs, St3gal5, Ubqln2, Zbtb24, Asb13, Dctn2, Sae1, Glmn, Tmem160, Get3, Tmem177, Vamp1, Vamp1, Oxr1, Mtmr2, Itfg1, Scamp5, Pex11b, Prpf19, Nmral1, Mat2b, Ublcp1, Gabarapl1, Pvalb, Parp6, Ppp3ca, Ndufv1, Pick1, Ttc13, Mib2, Mapk9, Herc3, Slc25a12, Gmpr2, Rab6b, Kifap3, Pak1, Top2b, Slc29a1, Irgq, Cand2, Slc35b4, A…	Holtman et al., 2015	Weighted Gene Co-expression Network meta- analysis multiple microglial RNAseq datasets	Microglia	microglia	mouse	Holtman IR, Raj DD, Miller JA, et al. Induction of a common microglia gene expression signature by aging and neurodegenerative conditions: a co-expression meta-analysis. Acta Neuropathol Commun. 2015;3(1):1-18. doi:10.1186/s40478-015-0203-5
46	LPS>Ctrl acute	1.0114e-08	5.5497e-08	3.40263	53415	313	1655	33	Slc25a5, Ephb6, Adss, Farsb, Cacna2d3, Scyl1, Psmd7, Ccdc25, Nrxn3, Eno2, Usp5, Fbxw7, Tsc2, Armcx2, Trim3, Farsa, Dcun1d4, Ccdc9, Prps1, Vti1b, Galnt6, Atp1a1, Ttc19, Rraga, Fus, Arhgef2, Polr2c, Atg4d, Atg16l1, Kcnab1, Gas7, Actr1b, Pes1	Holtman et al., 2015	Weighted Gene Co-expression Network meta- analysis multiple microglial RNAseq datasets	Microglia	microglia	mouse	Holtman IR, Raj DD, Miller JA, et al. Induction of a common microglia gene expression signature by aging and neurodegenerative conditions: a co-expression meta-analysis. Acta Neuropathol Commun. 2015;3(1):1-18. doi:10.1186/s40478-015-0203-5
47	LPSx1>LPSx4 post 6 months DEGs	0.00792	0.022011	7.75919	55008	343	62	3	Mlst8, Myg1, Slc36a1	Wendeln et al., 2018	LPSx1>LPSx4 6 month later whole brain DEGs	Microglia	microglia	mouse	Wendeln A-C, Degenhardt K, Kaurani L, et al. Innate immune memory in the brain shapes neurological disease hallmarks. Nature. 2018;556(7701):332-338. doi:10.1038/s41586-018-0023-4
48	MAA MG DEGs	1.7584e-11	1.2139e-10	15.425	54931	333	139	13	Camk4, Serpini1, Hspa12a, Eno2, Nell2, Chga, Ptprd, Rasgrf1, Sv2b, Trpc1, Fgf12, Kcnab1, Unc80	Vogel Ciernia, et al., 2018	differentially expressed genes in PND35 Female Microglia from maternal allergic asthma dams compared to vehicle controls	Microglia	microglia	mouse	Vogel Ciernia A, Careaga M, LaSalle JM, Ashwood P. Microglia from offspring of dams with allergic asthma exhibit epigenomic alterations in genes dysregulated in autism. Glia. 2018;66(3):505-521. doi:10.1002/glia.23261
49	Male P60 MG LPS vs SAL	0.00010768	0.00039057	2.60106	53669	324	1401	22	Pcyox1l, Ckb, Slc39a10, Sdha, St3gal5, Idh3a, Aifm1, Usp5, Lgi3, Galnt6, Map1lc3a, Gabarapl1, Ndufv1, Fus, Arhgef2, Polr2c, Cand2, Prepl, Atp5d, Psmg3, Cend1, Dtd1	Hanamsagar et al., 2017	RNA sequencing acutely isolated microglia from males 2hours after systemic LPS or Saline injection	Microglia	microglia	mouse	Hanamsagar R, Alter MD, Block CS, Sullivan H, Bolton JL, Bilbo SD. Generation of a microglial developmental index in mice and in humans reveals a sex difference in maturation and immune reactivity. Glia. 2017;65(9):1504-1520. doi:10.1002/glia.23176
50	MeCP2 het female MG 5wks	0.0032231	0.0095798	3.41531	54691	338	379	8	Pcsk1, Cpt1c, Slc22a17, Slc6a17, Rgs4, Fam81a, Tuba4a, Hid1	Zhao, et al., 2017	differential expression microglia isolated from MeCP2-/+ females 5wks (pre-symptomatic)	Microglia	microglia	mouse	Zhao D, Mokhtari R, Pedrosa E, Birnbaum R, Zheng D, Lachman HM. Transcriptome analysis of microglia in a mouse model of Rett syndrome: differential expression of genes associated with microglia/macrophage activation and cellular stress. Mol Autism. 2017;8(1):17. doi:10.1186/s13229-017-0134-z
51	MeCP2minusy MG symp	2.1996e-05	8.5584e-05	4.04605	54502	332	568	14	Pcyox1l, Armcx2, Ccdc9, Vat1l, Got1, Scamp5, Sema7a, Galnt6, Ttll3, Pak1, Atp1b1, Slc35b4, Vps16, Gpcpd1	Cronk et al., 2015	differential gene expressoin symptomatic MeCP2-/y null male microglia	Microglia	microglia	mouse	Cronk JC, Derecki NC, Ji E, et al. Methyl-CpG Binding Protein 2 Regulates Microglia and Macrophage Gene Expression in Response to Inflammatory Stimuli. Immunity. 2015;42(4):679-691. doi:10.1016/j.immuni.2015.03.013
52	MGnD signature decreased	0.0082593	0.02266	7.636	55007	343	63	3	Nuak1, Ckb, Scamp5	Krasemann, et al., 2018	neurodegenerative disease signature genes decreased in SOD1, APP, and EAE microglia	Microglia	microglia	mouse	Krasemann S, Madore C, Cialic R, et al. The TREM2-APOE pathway drives the transcriptional phenotype of dysfunctional microglia in neurodegenerative diseases. Immunity. 2017;47(3):566. doi:10.1016/J.IMMUNI.2017.08.008
53	MIA PolyIC GD14 4wk	0.0018668	0.0057898	13.3637	55034	343	36	3	Prps1l3, Pvalb, Arhgef2	Matcovitch-Natan, et al., 2016	differential gene expression polyI:C MIA on GD14, whole brain microglia 4wks	Microglia	microglia	mouse	Matcovitch-Natan O, Winter DR, Giladi A, et al. Microglia development follows a stepwise program to regulate brain homeostasis. Science (80- ). 2016;8670. doi:10.1126/science.aad8670
54	MIA PolyIC plus mino<MIA	7.8269e-07	3.4913e-06	6.5586	54770	334	300	12	Camk4, Hspa12a, Cacna2d3, Edn3, Sv2b, Trpc1, Kcnab1, Zfp9, Rgs4, Unc80, Fam81a, Strbp	Mattei, et al. 2017	RNA sequencing male P80 isolated microglia, control, PolyIC MIA (GD 15), PolyIC MIA (GD 15) + minocycline (P70_P80 in drinking water)	Microglia	microglia	mouse	Mattei D, Ivanov A, Ferrai C, et al. Maternal immune activation results in complex microglial transcriptome signature in the adult offspring that is reversed by minocycline treatment. Transl Psychiatry. 2017;7(5):e1120. doi:10.1038/tp.2017.80
55	MIA PolyIC>Ctrl	7.8309e-07	3.4913e-06	5.10034	54585	331	485	15	Camk4, Edn3, Dock3, Lrp8, Pcsk1, Trpc1, Caps2, Rcor3, Chic1, Mtmr7, Prepl, Zfp9, Rgs4, Unc80, Strbp	Mattei, et al. 2017	RNA sequencing male P80 isolated microglia, control, PolyIC MIA (GD 15), PolyIC MIA (GD 15) + minocycline (P70_P80 in drinking water)	Microglia	microglia	mouse	Mattei D, Ivanov A, Ferrai C, et al. Maternal immune activation results in complex microglial transcriptome signature in the adult offspring that is reversed by minocycline treatment. Transl Psychiatry. 2017;7(5):e1120. doi:10.1038/tp.2017.80
56	microglia < macrophages	1.5585e-48	3.032e-47	5.89196	49189	203	5881	143	Zfy1, Zfy2, Peli3, Tbc1d7, Fibp, Pcyox1l, Slc25a5, Dhcr24, Prps1l3, Copg1, Samm50, Adss, Fam131b, Dlat, Mrpl37, Dnajc18, Abtb1, Scyl1, Nt5dc1, Psmd7, Tex264, Ccdc25, Surf2, Ppp2r5b, Sdha, Mlst8, Map4k2, St3gal5, Afg3l2, Mri1, Idh3a, Aifm1, Usp5, Iqsec1, Prrt1, Otub1, Arl6, Cops7a, Tsc2, Asb13, Trim3, Farsa, Dctn2, Ccdc9, Vdac3, Sae1, Tmem160, Get3, Rtn1, Vamp1, Vamp1, Got1, Oxr1, Mtmr2, Mfsd6, It…	Galatro et al. 2017	DEGs with logFC<3 p<0.001 microglia < macrophages	Microglia	microglia	human	Galatro TF, Holtman IR, Lerario AM, et al. Transcriptomic analysis of purified human cortical microglia reveals age-associated changes. Nat Neurosci. 2017;20(8):1162. doi:10.1038/nn.4597
57	microglia < monocytes	3.8959e-30	4.6318e-29	4.19241	48949	227	6121	119	Zfy1, Zfy2, Tbc1d7, Dnm1l, Ap5b1, Pcyox1l, Slc25a5, Prps1l3, Adss, Mrpl37, Dnajc18, Sra1, Nt5dc1, Psmd7, Spon2, Surf2, Slc39a10, Ppp2r5b, Sdha, Klhl22, C2cd5, Ptprs, St3gal5, Afg3l2, Mri1, Ubqln2, Idh3a, Rnmt, Usp5, Iqsec1, Prrt1, Otub1, Fbxw7, Arl6, Tsc2, Farsa, Ccdc9, Tmem160, Get3, Iffo1, Rtn1, Gsdme, Got1, Mfsd6, Eny2, Scamp5, 6430548M08Rik, Stau2, Pex11b, Fam174b, Epb41l3, Prps1, Sema7a, Vti…	Galatro et al. 2017	DEGs with logFC<3 p<0.001 microglia < monocytes	Microglia	microglia	human	Galatro TF, Holtman IR, Lerario AM, et al. Transcriptomic analysis of purified human cortical microglia reveals age-associated changes. Nat Neurosci. 2017;20(8):1162. doi:10.1038/nn.4597
58	microglia > macrophages	1.397e-06	5.8619e-06	4.85719	54561	331	509	15	Zfy1, Zfy2, Pnma3, Armcx2, Rnf157, Map3k9, Trpc1, Cntnap1, Ipcef1, Chic1, Cand2, Celsr2, Tmem169, Scn1b, Garnl3	Galatro et al. 2017	DEGs with logFC>3 p<0.001 microglia > macrophages	Microglia	microglia	human	Galatro TF, Holtman IR, Lerario AM, et al. Transcriptomic analysis of purified human cortical microglia reveals age-associated changes. Nat Neurosci. 2017;20(8):1162. doi:10.1038/nn.4597
59	microglia > monocytes	5.414e-07	2.5747e-06	4.92312	54533	330	537	16	Zfy1, Zfy2, Dock3, Armcx2, Rnf157, Rasgrf1, Map3k9, Trpc1, Cntnap1, Caps2, Ipcef1, Cand2, Celsr2, Tmem169, Scn1b, Garnl3	Galatro et al. 2017	DEGs with logFC>3 p<0.001 microglia > monocytes	Microglia	microglia	human	Galatro TF, Holtman IR, Lerario AM, et al. Transcriptomic analysis of purified human cortical microglia reveals age-associated changes. Nat Neurosci. 2017;20(8):1162. doi:10.1038/nn.4597
60	Miller AD<Ctrl	2.4623e-07	1.2254e-06	26.9888	55034	340	36	6	Zfp365, Ncald, Asphd1, Vamp1, Vamp1, Rnf157, Tmem169	Miller et al., 2013	RNASeq genes lower in Alzheimer's Disease comparted to controls	Neuropsychiatric & Neurodevelopmental Disorders human brain	brain	human	Miller JA, Woltjer RL, Goodenbour JM, Horvath S, Geschwind DH. Genes and pathways underlying regional and cell type changes in Alzheimer’s disease. Genome Med. 2013;5(5):48. doi:10.1186/gm452
61	Missense	3.3225e-06	1.3415e-05	2.8993	53508	319	1562	27	Zfy1, Zfy2, Magee1, Nuak1, Pex5l, Kcnh8, Abtb1, Sdha, Nup210, Tsc2, Snap91, Glmn, Chga, Mtmr2, Gabra1, Sv2b, Extl1, Cpt1c, Pus7, Ndrg3, Agk, Mfn1, Unc80, G3bp2, Ica1, Slc22a18, Gpcpd1	Iossifov, et al., 2014	Missense mutations associated with ASD	ASD genetics	blood	human	Iossifov I, O ’roak BJ, Sanders SJ, et al. The contribution of de novo coding mutations to autism spectrum disorder. Nature. 2014;000(515):216-221. doi:10.1038/nature13908
62	MS.GM<MS.WM	0.010267	0.027464	3.036	54698	339	372	7	Dock3, Ubl7, Atp1a1, Top2b, Gas7, Atp6v1e1, Strbp	Poel et al. 2019	Microglia Human MS Grey Matter < MS White Matter	inflammation	microglia	human	Poel M van der, Ulas T, Mizee MR, et al. Transcriptional profiling of human microglia reveals grey–white matter heterogeneity and multiple sclerosis-associated changes. Nat Commun 2019 101. 2019;10(1):1-13. doi:10.1038/s41467-019-08976-7
63	MS.GM>MS.WM	0.013262	0.035038	4.55571	54929	342	141	4	Tbc1d7, Ttc13, Yif1b, Vps16	Poel et al. 2019	Microglia Human MS Grey Matter > MS White Matter	inflammation	microglia	human	Poel M van der, Ulas T, Mizee MR, et al. Transcriptional profiling of human microglia reveals grey–white matter heterogeneity and multiple sclerosis-associated changes. Nat Commun 2019 101. 2019;10(1):1-13. doi:10.1038/s41467-019-08976-7
64	P14 vs P60 female MG	3.9172e-09	2.2656e-08	2.94489	52474	302	2596	44	Slc25a5, Ube2ql1, Sult4a1, Scyl1, Dcun1d2, Mlst8, Map4k2, Zbtb24, Asb13, Ociad2, Dctn2, Bex2, Nell2, Get3, Rtn1, Tmem177, Got1, Oxr1, Itfg1, Ap1ar, Mat2b, Ublcp1, Galnt6, Fgf12, Suv39h1, Mark4, Ipcef1, Fus, Grid1, Pik3cb, Mapk9, Ilf3, Rab6b, Slc35b4, Klhdc3, Vamp2, Orc3, Pes1, Anks6, Cend1, Adcy1, Cep68, Lpcat4, Gpcpd1	Hanamsagar et al., 2017	RNAseq differentially expressed genes P14 vs P60 female	Microglia Development	microglia	mouse	Hanamsagar R, Alter MD, Block CS, Sullivan H, Bolton JL, Bilbo SD. Generation of a microglial developmental index in mice and in humans reveals a sex difference in maturation and immune reactivity. Glia. 2017;65(9):1504-1520. doi:10.1002/glia.23176
65	P14 vs P60 male MG	1.2976e-27	1.3884e-26	4.76289	51390	258	3680	88	Pcyox1l, Ube2ql1, Camk4, Sult4a1, Samm50, Xpo6, Dlat, Farsb, Dnajc18, Shd, Gpld1, Scyl1, Nrxn3, Dcun1d2, Sdha, Map4k2, Ptprs, St3gal5, Cidea, Idh3a, Auh, Zbtb24, Aifm1, Syt12, Asb13, Ociad2, Snap91, Mrap2, Nell2, Vat1l, Tceal5, Bex1, Tmem177, Itfg1, Ap1ar, Pex11b, Nova1, Mat2b, Amn1, Ublcp1, Galnt6, Map1lc3a, Fgf12, Spg7, Suv39h1, Caps2, Parp6, Morn1, Spryd3, Ogdhl, Nif3l1, Rraga, Ndufv1, Mark4, …	Hanamsagar et al., 2017	RNAseq differentially expressed genes P14 vs P60 male	Microglia Development	microglia	mouse	Hanamsagar R, Alter MD, Block CS, Sullivan H, Bolton JL, Bilbo SD. Generation of a microglial developmental index in mice and in humans reveals a sex difference in maturation and immune reactivity. Glia. 2017;65(9):1504-1520. doi:10.1002/glia.23176
66	P4 vs P14 female MG	4.0808e-07	1.9848e-06	2.69578	52728	309	2342	37	Nuak1, Dhcr24, Sult4a1, Fam131b, Surf2, Dock3, Lrp8, St3gal5, Nup210, Anapc5, Rab3b, Sae1, Nell2, Iffo1, Got1, Sv2b, Map3k9, Gabarapl1, Abcg4, Suv39h1, Ngef, Fry, Mib2, Syt11, Atg16l1, Pak1, Topbp1, Gas7, Svop, Slc35b4, Dgki, Abcc8, Trim37, Anks6, Scn1b, Garnl3, Tmx4	Hanamsagar et al., 2017	RNAseq differentially expressed genes P4 vs P14 female	Microglia Development	microglia	mouse	Hanamsagar R, Alter MD, Block CS, Sullivan H, Bolton JL, Bilbo SD. Generation of a microglial developmental index in mice and in humans reveals a sex difference in maturation and immune reactivity. Glia. 2017;65(9):1504-1520. doi:10.1002/glia.23176
67	P4 vs P14 male MG	4.5985e-12	3.2803e-11	3.34789	52366	295	2704	51	Nuak1, Camk4, Dhcr24, Cacna2d3, Spon2, Surf2, Lrp8, St3gal5, Nup210, Anapc5, Asb13, Snap91, Sae1, Vat1l, Bex1, Iffo1, Rtn1, Got1, Sv2b, Abcg4, Suv39h1, Caps2, Morn1, Fry, Baiap2l2, Arhgef2, Mib2, Syt11, Rcan2, Gmpr2, Rab6b, Pak1, Topbp1, Gas7, Prepl, Abcc12, Celsr2, Dgki, Ndrg3, Unc80, Fam81a, Dync1i1, Trim37, Anks6, Snx17, Scn1b, Adcy1, Slc22a18, Garnl3, Tmx4, Strbp	Hanamsagar et al., 2017	RNAseq differentially expressed genes P4 vs P14 male	Microglia Development	microglia	mouse	Hanamsagar R, Alter MD, Block CS, Sullivan H, Bolton JL, Bilbo SD. Generation of a microglial developmental index in mice and in humans reveals a sex difference in maturation and immune reactivity. Glia. 2017;65(9):1504-1520. doi:10.1002/glia.23176
68	P4 vs P60 female MG	3.2721e-16	2.5934e-15	3.44526	51231	275	3839	71	Pnma3, Tbc1d7, Nuak1, Ube2ql1, Ephb6, Dhcr24, Shd, Usp33, Surf2, Nrxn3, Dcun1d2, Dock3, Lrp8, Mlst8, Ptprs, St3gal5, Zbtb24, Nup210, Anapc5, Rab3b, Asb13, Sae1, Bex2, Nell2, Bex1, Iffo1, Rtn1, Oxr1, Ptprd, Cplx1, Sv2b, Map3k9, Galnt6, Fgf12, Abcg4, Suv39h1, Ngef, Mark4, Ipcef1, Grid1, Mib2, Pik3cb, Syt11, Atg16l1, Lmo4, Gmpr2, Ppp2r1a, Rab6b, Pak1, Topbp1, Gas7, Svop, Adora1, Klhdc3, Abcc12, Cels…	Hanamsagar et al., 2017	RNAseq differentially expressed genes P4 vs P60 female	Microglia Development	microglia	mouse	Hanamsagar R, Alter MD, Block CS, Sullivan H, Bolton JL, Bilbo SD. Generation of a microglial developmental index in mice and in humans reveals a sex difference in maturation and immune reactivity. Glia. 2017;65(9):1504-1520. doi:10.1002/glia.23176
69	P4 vs P60 male MG	5.8998e-18	5.0502e-17	3.98826	52051	281	3019	65	Pnma3, Nuak1, Ube2ql1, Sult4a1, Dnajc18, Nt5dc1, Usp33, Nrxn3, Sdha, Mlst8, Ptprs, St3gal5, Idh3a, Auh, Zbtb24, Aifm1, Nup210, Anapc5, Syt12, Asb13, Ociad2, Mrap2, Sae1, Nell2, Bex1, Iffo1, Rtn1, Got1, Itfg1, Mat2b, Sv2b, Vti1b, Map3k9, Galnt6, Map1lc3a, Gabarapl1, Fgf12, Spg7, Suv39h1, Ngef, Ipcef1, Fus, Grid1, Mib2, Pik3cb, Mapk9, Lmo4, Rcan2, Gmpr2, Rab6b, Topbp1, Svop, Atp1b1, Ndufs1, Abcc12,…	Hanamsagar et al., 2017	RNAseq differentially expressed genes P4 vs P60 male	Microglia Development	microglia	mouse	Hanamsagar R, Alter MD, Block CS, Sullivan H, Bolton JL, Bilbo SD. Generation of a microglial developmental index in mice and in humans reveals a sex difference in maturation and immune reactivity. Glia. 2017;65(9):1504-1520. doi:10.1002/glia.23176
70	P60 MG SPF Male>Female	0.0073652	0.020739	4.30319	54883	341	187	5	Farsb, Prep, Irgq, Ash2l, Mfsd12	Thion et al., 2018	genes with higher expression in male compared to female specific pathogen free mice at P60	Microglia Development	microglia	mouse	Thion MS, Low D, Silvin A, et al. Microbiome Influences Prenatal and Adult Microglia in a Sex-Specific Manner. Cell. 2018. doi:10.1016/j.cell.2017.11.042
71	Parikshak ASD<Ctrl	0	0	432.917	54815	114	255	232	Bmerb1, Peli3, Magee1, Pnma3, Tbc1d7, Fibp, Dnm1l, Nuak1, Pex5l, Ube2ql1, Camk4, Dhcr24, Prps1l3, Copg1, Sult4a1, Samm50, Adss, Fam131b, Dlat, Mrpl37, Farsb, Kcnh8, Cacna2d3, Dnajc18, Shd, Abtb1, Gpld1, Nt5dc1, Psmd7, Usp33, Ccdc25, Nrxn3, Edn3, Zfp365, Dcun1d2, Slc39a10, Ppp2r5b, Smim43, Sdha, Dock3, Lrp8, Pcdha1, Klhdc2, Map4k2, C2cd5, Cidea, Afg3l2, Idh3a, Eno2, Auh, Zbtb24, Rnmt, Iqsec1, Otub…	Parikshak et al., 2016	RNAseq genes with lower expression in ASD compared to controls	Neuropsychiatric & Neurodevelopmental Disorders human brain	brain	human	Parikshak NN, Swarup V, Belgard TG, et al. Genome-wide changes in lncRNA, splicing, and regional gene expression patterns in autism. Nature. 2016;540(7633):423-427. doi:10.1038/nature20612
72	PBS<LPSx4 post 6 months DEGs	0.00079964	0.0025928	4.90122	54839	339	231	7	Tpgs2, Auh, Prep, Mapk8, Nploc4, Top2b, Ppia	Wendeln et al., 2018	PBS<LPSx4 6 month later whole brain DEGs	Microglia	microglia	mouse	Wendeln A-C, Degenhardt K, Kaurani L, et al. Innate immune memory in the brain shapes neurological disease hallmarks. Nature. 2018;556(7701):332-338. doi:10.1038/s41586-018-0023-4
73	PLI>0.9	4.4175e-31	5.9084e-30	5.54845	52017	261	3053	85	Dhcr24, Serpini1, Copg1, Sult4a1, Xpo6, Fam131b, Farsb, Hspa12a, Cacna2d3, Tex264, Usp33, Nrxn3, Slc39a10, Ppp2r5b, Dock3, Lrp8, Aifm1, Usp5, Iqsec1, Otub1, Fbxw7, Cops7a, Tsc2, Trim3, Snap91, Dctn2, Prep, Vdac3, Sae1, Nell2, Rtn1, Itfg1, Stau2, Nova1, Ptprd, Rasgrf1, Prpf19, Ppef1, Gabra1, Actr1a, Klhl3, Map3k9, Tubg1, Slc4a8, Suv39h1, Atp1a1, Cacng2, Parp6, Ppp3ca, Ngef, Spryd3, Fry, Mark4, Fts…	Lek, et al., 2016	Exome Aggregation Consortium	Neuropsychiatric & Neurodevelopmental Disorders human brain	blood	human	Lek M, Karczewski KJ, Minikel E V., et al. Analysis of protein-coding genetic variation in 60,706 humans. Nature. 2016;536(7616):285-291. doi:10.1038/nature19057
74	preminusMG cluster	5.9455e-05	0.00021937	3.90551	54525	333	545	13	Ckb, Copg1, Farsa, Ccdc9, Got1, Scamp5, Atp1a1, Baiap2l2, Slc29a1, Actr1b, Vamp2, Dctn1, Anks6	Matcovitch-Natan, et al., 2016	Gene cluster with higher expression in pre-microglia progenitors compared to other microglia developmental timepoints	Microglia Development	microglia	mouse	Matcovitch-Natan O, Winter DR, Giladi A, et al. Microglia development follows a stepwise program to regulate brain homeostasis. Science (80- ). 2016;8670. doi:10.1126/science.aad8670
75	PrimedMG Down	0.00022899	0.00079038	6.09235	54884	339	186	7	Nuak1, Ckb, Scamp5, Gmpr2, Rab6b, Garnl3, Cep68	Holtman et al., 2015	Weighted Gene Co-expression Network meta-analysis multiple microglial RNAseq datasets	Microglia	microglia	mouse	Holtman IR, Raj DD, Miller JA, et al. Induction of a common microglia gene expression signature by aging and neurodegenerative conditions: a co-expression meta-analysis. Acta Neuropathol Commun. 2015;3(1):1-18. doi:10.1186/s40478-015-0203-5
76	PU 1 ChipSeq Targets	4.2699e-25	4.1534e-24	4.1805	50619	253	4451	93	Peli3, Fibp, Nuak1, Slc25a5, Prps1l3, Xpo6, Mrpl37, Farsb, Cacna2d3, Abtb1, Nt5dc1, Nrxn3, Dcun1d2, Dock3, Lrp8, Klhl22, Map4k2, Ptprs, St3gal5, Usp5, Iqsec1, Otub1, Fbxw7, Trim3, Mrap2, Sae1, Ncald, Eps15, Sez6l2, Vamp1, Vamp1, Got1, Oxr1, Mtmr2, Mfsd6, Scamp5, 6430548M08Rik, Stau2, Rasgrf1, Prpf19, Ubl7, Map3k9, Wdr25, Pqbp1, Spg7, Extl1, Atp1a1, Cacng2, Pvalb, Ppp3ca, Morn1, Ogdhl, Fry, Myg1, …	Satoh, et al., 2014	ChIPseq target genes	Microglia	macrophage	mouse	Satoh J, Asahina N, Kitano S, Kino Y. A Comprehensive Profile of ChIP-Seq-Based PU.1/Spi1 Target Genes in Microglia. Gene Regul Syst Bio. 2014;8:127. doi:10.4137/GRSB.S19711
77	Ramified > Amoeboid MG	5.6766e-07	2.6409e-06	4.90471	54531	330	539	16	Mrpl37, Prrt1, Lgi3, Iffo1, Asphd1, Eps15, Gabra1, Wdr25, Cntnap1, Extl1, Pvalb, Cpt1c, Arhgef2, Slc6a17, Kcnip4, Scn1b	Parakalan et al. 2012	DEGs with higher expression in ramified vs. amoeboid microglia	Microglia	microglia	rat	Parakalan R, Jiang B, Nimmi B, et al. Transcriptome analysis of amoeboid and ramified microglia isolated from the corpus callosum of rat brain. BMC Neurosci 2012 131. 2012;13(1):1-20. doi:10.1186/1471-2202-13-64
78	Schizophrenia LGD	0.017389	0.044834	5.72476	54986	343	84	3	Serpini1, Mark4, Ddhd2	Iossifov, et al., 2014	LGD mutations linked to schizophrenia	ASD genetics	blood	human	Iossifov I, O ’roak BJ, Sanders SJ, et al. The contribution of de novo coding mutations to autism spectrum disorder. Nature. 2014;000(515):216-221. doi:10.1038/nature13908
79	SFARI Hypothesized	0.00050265	0.0016807	6.37524	54918	340	152	6	Dnm1l, Ephb6, Gabra1, Pvalb, Tomm20, Pafah1b1	https://gene.sfari.org/	Currated database	ASD genetics	blood	human	https://gene.sfari.org/
80	SFARI Minimal	0.00014915	0.00053197	4.4361	54703	336	367	10	Zfy1, Zfy2, Camk4, Pcdha1, Sez6l2, Cadps2, Slc25a12, Unc80, Ica1, Nipa1	https://gene.sfari.org/	Currated database	ASD genetics	blood	human	https://gene.sfari.org/
81	SFARI Suggestive	0.017264	0.044834	4.19783	54917	342	153	4	Nuak1, Nrxn3, Sae1, Grid1	https://gene.sfari.org/	Currated database	ASD genetics	blood	human	https://gene.sfari.org/
82	State 1 GW 9 to -11 microglia, phagocytosis, activation and glycolysis	0.010018	0.027137	3.4162	54787	340	283	6	Copg1, Slc39a10, Ppp3ca, Atp1b1, Mfn1, Psmg3	Kracht et al. 2020	SC-RNAseq State 1 Gestational week 9 to -11 microglia, phagocytosis, activation and glycolysis	Microglia	microglia	human	Kracht L, Borggrewe M, Eskandar S, et al. Human fetal microglia acquire homeostatic immune-sensing properties early in development. Science (80- ). 2020;369(6503):530-537. doi:10.1126/science.aba5906
83	Young<Old MG	3.4525e-05	0.00013193	4.82758	54698	335	372	11	Cacna2d3, Usp5, Otub1, Ccdc9, Mfsd6, Sema7a, Rmnd5b, Agk, Atp5d, Atp6v1e1, Dtd1	Deczkowska et al. 2018	3 month MG < 22 month MG RNAseq	Microglia	microglia	mouse	Deczkowska A, Matcovitch-Natan O, Tsitsou-Kampeli A, et al. Mef2C restrains microglial inflammatory response and is lost in brain ageing in an IFN-I-dependent manner. Nat Commun. 2017;8(1):717. doi:10.1038/s41467-017-00769-0
